# Supplementary material for: Combinatorial expression of γ-protocadherins regulates synaptic connectivity in the mouse neocortex
Source: eLife. 2024 Mar 12;12:RP89532. doi: 10.7554/eLife.89532 (PMC10932546; doi:10.7554/eLife.89532)
Supplement: Figure 1—source data 1. [file elife-89532-fig1-data1.zip]

Archive with 3 entries (1 files):
- Figure 1-Source Data2/
- Figure 1-Source Data2/Analysised single cell seq data (upload to GEO)/
- Figure 1-Source Data2/Analysised single cell seq data (upload to GEO)/seq_template.xlsx
