# Supplementary material for: Combinatorial expression of γ-protocadherins regulates synaptic connectivity in the mouse neocortex
Source: eLife. 2024 Mar 12;12:RP89532. doi: 10.7554/eLife.89532 (PMC10932546; doi:10.7554/eLife.89532)
Supplement: Figure 1—source code 1. [file elife-89532-fig1-code1.zip]

Archive with 15 entries (12 files):
- Figure 1-Source Code1/
- Figure 1-Source Code1/1 step data processing/
- Figure 1-Source Code1/1 step data processing/cell_barcode_correction1_3.m
- Figure 1-Source Code1/1 step data processing/fpcdh_caculate1.m
- Figure 1-Source Code1/1 step data processing/fpcdh_cal3.m
- Figure 1-Source Code1/1 step data processing/pcdh_bowtie3.m
- Figure 1-Source Code1/1 step data processing/pcdh_caculate1_3.m
- Figure 1-Source Code1/1 step data processing/pcdh_cal3_1.m
- Figure 1-Source Code1/1 step data processing/pcdh_result_UMI.csv
- Figure 1-Source Code1/1 step data processing/readme.txt
- Figure 1-Source Code1/2 step data processing/
- Figure 1-Source Code1/2 step data processing/analysis414.m
- Figure 1-Source Code1/2 step data processing/fpcdh_distribution2.m
- Figure 1-Source Code1/2 step data processing/ftril.m
- Figure 1-Source Code1/2 step data processing/readme.txt
