# Supplementary material for: Combinatorial expression of γ-protocadherins regulates synaptic connectivity in the mouse neocortex
Source: eLife. 2024 Mar 12;12:RP89532. doi: 10.7554/eLife.89532 (PMC10932546; doi:10.7554/eLife.89532)
Supplement: Figure 1—source code 1. [file elife-89532-fig1-code1.zip › Figure 1-Source Code1/1 step data processing/cell_barcode_correction1_3.m]

%20210429±à¼­ ÓÃÓÚ½«pcdh_caculate1Êä³öµÄ½á¹ûÓëcellrangerÊä³öµÄ½á¹ûÆ¥Åä²¢×÷³ö½ÃÕý
%for intersect with the cellranger output barcode and correction

%ÐèÒª2¸öÊäÈë
%needs 2 input(cell ranger output barcodes and pcdh_caculate1 output)
%%
%¶ÁÈëcellrangerÊä³öµÄcell_barcode
%input cellranger output cell barcode
meta_data=readtable('barcodes.xlsx','ReadVariableNames',false);
barcodes=meta_data(:,1);
barcodes_cell=table2cell(barcodes);
barcodes_mat=cell2mat(barcodes_cell);
barcodes_mat(:,[17,18])=[];%%È¥µô×îºóµÄÁ½¸ö×Ö·û'-1' %eliminated the last 2 char'-1'
size_barcodes=size(barcodes_mat);
barcodes_rows=zeros(size_barcodes(1),1)+1;
barcodes_cell=mat2cell(barcodes_mat,barcodes_rows,[16]);
%%
%¶ÁÈëpcdh_caculate1Êä³öµÄbarcode
% input pcdh_calculate1 output barcode
pcdh_out=readtable('pcdh_caculate1_3.csv','ReadVariableNames',1);
pcdh_out_cellbarcode=pcdh_out(:,2);
pcdh_out_cellbarcode=table2cell(pcdh_out_cellbarcode);
pcdh_out_cellbarcode_char=char(pcdh_out_cellbarcode);
%%
%¼ÆËãjaccard¾àÀë
%calculate jaccard distance
barcode_length=size_barcodes(2);
dist=pdist2(pcdh_out_cellbarcode_char,barcodes_mat,'jaccard');
%%
%Ô¤ÏÈÉú³ÉÒ»¸öoutputÎÄ¼þ
%write an empty ouput file
output=cell(size(pcdh_out_cellbarcode,1),3);
%%
%Ð£Õý
%correction
n=1;%Ð£ÕýÖµ£¬¼´²î1Î»»ò¸üÉÙ¾ÍÐ£Õý % correction num,=1 means if the sequence pair differ <1 , define as the same barcode
n_jaccard=n./barcode_length;
for i=0:n
    [a,b]=find(dist==i.*n_jaccard);
    output(a,2)=barcodes_cell(b);
    output(a,1)=pcdh_out{a,1};
    output(a,3)=pcdh_out{a,3};
end
    empty=cellfun(@isempty,output(:,1));
    empty_address=find(empty==1);
    output(empty_address,:)=[];
result_table=cell2table(output,'VariableNames',{'UMI','cell_barcode','gene_name'});
writetable(result_table,'pcdh_caculate_correction1_3.csv');
