# Supplementary material for: Combinatorial expression of γ-protocadherins regulates synaptic connectivity in the mouse neocortex
Source: eLife. 2024 Mar 12;12:RP89532. doi: 10.7554/eLife.89532 (PMC10932546; doi:10.7554/eLife.89532)
Supplement: Figure 1—source code 1. [file elife-89532-fig1-code1.zip › Figure 1-Source Code1/1 step data processing/fpcdh_caculate1.m]

%%20210427±à¼­
%ÓÉread11JÐÞ¸Ä¶øÀ´£¬ÓÃbowtie¼ÆËã³öµÄ½á¹û½øÐÐ¼ÆËã
%ÐèÒªÊäÈëbowtieµÄÊä³öpg.samÎÄ¼þ
%need input of pg.sam(bowtie output)
%Êä³öÎªÒ»¸ö±í¸ñ£¬ÄÚÈÝÎª12ÁÐ£¬Ã¿Ò»ÁÐÓÐ2ÐÐ£¬µÚÒ»ÐÐÊÇ¶ÁÈ¡µ½µÄcellbarcode,µÚ¶þÐÐÊÇUMI
% output is a table, contains 12 cols, 2rows for each cols, the first is
% cell barcode and the seconf is UMI

%20210428±à¼­£¬½«pcdh_bowite_caculate1_2JÖÐµÄkÑ­»·ÄÚ²¿µÄ¶«Î÷Ð´×÷Ò»¸öfunction£¬ÒÔ±ãÓÚ²¢ÐÐ¼ÆËã
% translated to a function
function [r_UMI,r_cell_barcode]=fpcdh_caculate(k,cycle,sam,fastq,gene_name_list)
%%  
%½«bowtieµÄÊä³ö½á¹û×ª»»ÎªreadsÊýµÄÎ»ÖÃ£¬²¢½øÐÐÏÂÒ»²½¼ÆËã
%transfer the bowtie output to the address of reads num
tic
pcdh_sam=samread(sam,'blockread',[(k-1).*cycle+1,k.*cycle]);
align=[pcdh_sam.Position];

Position=find(align~=0);
gene_name={pcdh_sam(Position).ReferenceName};
gene_name_tabulate=tabulate(gene_name);

%°´»ùÒòÃûÅÅÐò
%ordered by gene name
countsmax=max([gene_name_tabulate{:,2}]);
numbers2=zeros(22,countsmax);

for r=1:size(gene_name_list,1)
    workgene=gene_name_list{r};
    address=strcmp(gene_name,workgene);
    address=find(address~=0);
    workPosition=Position(address);
    %numbers1{r}= workPosition;%numbers1ÖÐÃ¿Ò»¸ö°ûÔª¶¼ÊÇ¶ÔÓ¦µÄpcdhg²»Í¬isoformµÄreadsµØÖ·
    numbers2(r,1:length(workPosition))= workPosition; %numbers2ÊÇnumbers2¾ØÕó»¯
    numbers3{r}=workPosition;
end
clear pcdh_sam align address countsmax gene_name Position
showus='1 step done'
toc
%numbers3ÖÐµÄË³ÐòºÍgene_name_listÖÐÒ»ÖÂ
%numbers3 orderred the same as gene_name_list
%%

read1=fastqread(fastq,'blockread',[(k-1).*cycle+1,k.*cycle]);%Ã¿´ÎÖ»¶ÁÈ¡1/10,Ö»¶ÁÈ¡read1
% every time read 1/10 only in read1
seqcell_1=struct2cell(read1);%%½«struct±äÎªcells

clear read1

pattern_sequence='TTTCTTATATGGG';%% pattern sequence= TSO

%%
%½«Ô­±¾µÄalignµ½µÄreadsµÄµØÖ·¸ù¾ÝcycleÊý½øÐÐ±ä»»£¬Ò»´ÎÖ»¶ÁÈ¡1/10½øÐÐºóÐøµÄÔËËã
%1_2¸üÐÂ£¬ÓÉÓÚsamreadÒ²ÊÇÑ­»·¶ÁÈ¡£¬Òò´ËµØÖ·¾ÍÊÇÒ»¸öÑ­»·ÖÐ»á±»µü´úµôµÄ£¬ÎÞÐè½ÃÕý
%for i=1:22
    %workn=find(numbers2(i,:)>(k-1).*cycle&numbers2(i,:)<k.*cycle);
    %numbers3{i}=numbers2(i,workn)-(k-1).*cycle;
%end
%numbers3 ÊÇÔÚkÑ­»·ÖÐµÄµü´ú±äÁ¿£¬±ØÐëÔÚÃ¿´ÎÑ­»·Çå³ý

%%
%ÔÚread1ÖÐËÑÑ°TSO
%search TSO in read1

pcdhstr_TSO=regexpi(seqcell_1(2,1,:),pattern_sequence);%%TSO in cell
pcdh_sum_TSO=cellfun(@sum,pcdhstr_TSO); %%½«ÌØÕ÷ÐòÁÐ¼ò»¯ÎªÓÐÊý×ÖºÍ0
%pattern sequence to num or 0
numbers_TSO=find(pcdh_sum_TSO==27);%%numbersÖÐµÄ±äÁ¿¾ùÎªº¬ÓÐÌØÕ÷ÐòÁÐµÄsequenceµÄµØÖ·
% transfer to address

%%
%È¥³ýµôÕÒµ½µÄÐòÁÐÖÐ ¶ÔÓ¦read1ÖÐÃ»ÓÐÕýÈ·TSOÐòÁÐµÄÐòÁÐ
%eliminate the sequence not contains TSO
for i=1:22
    true_numbers=ismember(numbers3{i},numbers_TSO);
    numbers4{i}=numbers3{i}(find(true_numbers==1));
    
end
%plus_read1=seqcell_1(2,1,numbers_TSO);
%plus_read2=seqcell_2(2,1,numbers_TSO);
%minus_read2=seqcell_2(2,1,numbers2);
%minus_read1=seqcell_1(2,1,numbers2);


%¼ÆËã³öcell_barcodeºÍUMI
% calculated cell barcode and UMI
UMI_length=10;

for i=1:22
cell_barcode_read1=seqcell_1(2,1,numbers4{i});
size1=size(cell_barcode_read1);
if size(size1)==[1,2]
    cell_barcode_read1=reshape(cell_barcode_read1,size1(1),size1(2));
else
cell_barcode_read1=reshape(cell_barcode_read1,size1(1),size1(3));
end
cell_barcode_read1=cell_barcode_read1';
TSO_site=regexpi(cell_barcode_read1,pattern_sequence);
TSO_site=cell2mat(TSO_site);
if size(TSO_site)==[0,0]
    UMI{i}=[];
    continue;
end
%È¡ÁËread1Ç°16Î» (cell_barcode 16Î»)ÓÃÓÚÌáÈ¡ÐÅÏ¢
%readout first 16 bit cell barcode
cell_barcode_read1_mat=cell2mat(cell_barcode_read1);
cell_barcode{i}=cellstr(cell_barcode_read1_mat(:,[1:16]));
%%¼ÆËã³öÒ»¸öUMIÎ»ÖÃµÄ¾ØÕó,²¢Êä³öUMI
% output UMI
matsize=size(TSO_site);
a=[0:matsize(1)-1].*150;
a=a';
UMI_site=repmat([0-UMI_length:-1],matsize)+repmat(TSO_site,1,UMI_length)+repmat(a,1,UMI_length);
if size(TSO_site)~=1
cell_barcode_read1_mat=cell_barcode_read1_mat';
end
UMI{i}=cell_barcode_read1_mat(UMI_site);
cell_barcode_read1_mat=cell_barcode_read1_mat';
UMI_cell{i}=cellstr(UMI{i});
%
r_cell_barcode{i}=[cell_barcode{i}];
r_UMI{i}=UMI_cell{i};

end
%%°ûÔª½µÎ¬²¢Êä³ö

showus='5 step done'
toc
clear numbers4 numbers3
