# Supplementary material for: Combinatorial expression of γ-protocadherins regulates synaptic connectivity in the mouse neocortex
Source: eLife. 2024 Mar 12;12:RP89532. doi: 10.7554/eLife.89532 (PMC10932546; doi:10.7554/eLife.89532)
Supplement: Figure 1—source code 1. [file elife-89532-fig1-code1.zip › Figure 1-Source Code1/1 step data processing/fpcdh_cal3.m]

function [output_UMI,output_reads]=fpcdh_cal3(barcodes,pcdh,gene_name_list,i)
    output_UMI=zeros(size(barcodes,1),1);
    output_reads=zeros(size(barcodes,1),1);
    a=ismember(pcdh{:,3},gene_name_list(i));
    address=find(a==1);
    work_lines=pcdh{address,:};
    UMI_detected_pool{1}='a';%%ÏÈ½øÐÐÒ»¸ö¶¨Òå£¬ÈÃUMI_detected_pool³ÉÎªÒ»¸ö×Ö·û´®°ûÔª£¬ÒÔ±ãÓÚÖ®ºóµÄismemberÔËËã£¬ÔÚ¼ì²âµ½Ö®ºó£¬Õâ¸ö'a'»á±»µü´úµô£»
    %prevent the bug, this 'a' will be iteration in the following calculation
    UMI_counts=0;
    for j=1:size(work_lines,1)
        str=strcmpi(work_lines{j,2},barcodes);
        str_address=find(str==1);
        output_reads(str_address)=output_reads(str_address)+1;
        if ismember(work_lines{j,1},UMI_detected_pool) == 0
            output_UMI(str_address)=output_UMI(str_address)+1;
            UMI_counts=UMI_counts+1;
            UMI_detected_pool{UMI_counts}=work_lines{j,1};
        end
    end
