# Supplementary material for: Combinatorial expression of γ-protocadherins regulates synaptic connectivity in the mouse neocortex
Source: eLife. 2024 Mar 12;12:RP89532. doi: 10.7554/eLife.89532 (PMC10932546; doi:10.7554/eLife.89532)
Supplement: Figure 1—source code 1. [file elife-89532-fig1-code1.zip › Figure 1-Source Code1/1 step data processing/pcdh_bowtie3.m]

% The whole process need the file: 
% 1.cellranger output (5' end gene expression)
% 2.pcdhg 5'end sequencing data (clean reads)
% 3.pcdhg exon 1 sequence as reference

% The whole process need the script:
% 1.pcdh_bowtie3.m;
% 2.pcdh_caculate1_3.m & fpcdh_caculate1.m;
% 3.cell_barcode_correction1_3.m;
% 4.pcdh_cal3_1.m & fpcdh_cal3.m;
% after these 4 process,you will get an pcdhg expression matrix calculated
% by UMI or reads.

% The rest process are describe in the other file

% The first step of pcdhg 5' end sequencing data processing
% It may run on computer cluster (>11 cores; >100GB memory/core; >1TB
% storage), it should run under UNIX system

bowtiebuild('pgall.fasta','pgall')
fastqfile = which('pG-VDJ_S1_L003_R2.clean.fq')% the name of sequencing data
tic
bowtie('pgall',fastqfile,'pg3.bam','BowtieOptions','-p 10')
toc
