# Supplementary material for: Combinatorial expression of γ-protocadherins regulates synaptic connectivity in the mouse neocortex
Source: eLife. 2024 Mar 12;12:RP89532. doi: 10.7554/eLife.89532 (PMC10932546; doi:10.7554/eLife.89532)
Supplement: Figure 1—source code 1. [file elife-89532-fig1-code1.zip › Figure 1-Source Code1/1 step data processing/pcdh_caculate1_3.m]

%ÐèÅäºÏfpcdh_caculate1Ê¹ÓÃ20210429±à¼­
%need fpcdh_caculate1.m for analysising
%Êä³öÎªÒ»¸ötable,3ÁÐ£¬µÚÒ»ÁÐÊÇUMI£¬µÚ¶þÁÐÊÇcell barcode µÚÈýÁÐÊÇ»ùÒòÃû×Ö,Ã¿Ò»ÐÐ¶¼ÊÇÒ»ÌõRead
% The output is a table contains 3 columns,1: UMI,2: cell barcode,3: gene name 
clear
cycle=7276646;
gene_name_list={'A1','A2','A3','A4','A5','A6','A7','A8','A9','A10','A11','A12','B1','B2','B4','B5','B6','B7','B8','C3','C4','C5'}';
r_UMI2={};
r_cell_barcode2={};
for j=1:6%saving memory space
parfor k=1:10 %10 cores for calculating
 [r_UMI(k,:),r_cell_barcode(k,:)]=fpcdh_caculate1(k,cycle,'pg3.sam','pG-VDJ_S1_L003_R1.clean.fq',gene_name_list);
end
r_UMI2=[r_UMI2;r_UMI];
r_cell_barcode2=[r_cell_barcode2;r_cell_barcode];
end
%%
result={};
for i=1:22
result_UMI{i}=vertcat(r_UMI2{:,i});
result_cell_barcode{i}=vertcat(r_cell_barcode2{:,i});
workresult=[result_UMI{i},result_cell_barcode{i},repmat(gene_name_list(i),size(result_UMI{i},1),1)];
result=[result;workresult];
end
result_table=cell2table(result,'VariableNames',{'UMI','cell_barcode','gene_name'});
%%
writetable(result_table,'pcdh_caculate1_3.csv');
