# Supplementary material for: Combinatorial expression of γ-protocadherins regulates synaptic connectivity in the mouse neocortex
Source: eLife. 2024 Mar 12;12:RP89532. doi: 10.7554/eLife.89532 (PMC10932546; doi:10.7554/eLife.89532)
Supplement: Figure 1—source code 1. [file elife-89532-fig1-code1.zip › Figure 1-Source Code1/1 step data processing/pcdh_cal3_1.m]

%20210430±à¼­ input=cell_barcode_coorection output& cellranger output barcode
%ÐèÅäºÏfpcdh_cal3Ê¹ÓÃ
%need function fpcdh_cal3
%Êä³öÒ»¸öÀàËÆÓÚcell_ranger
%matrixµÄ±í¸ñ£¬22ÁÐ£¬Ã¿Ò»ÁÐÊÇÒ»¸öpcdh£¬Ã¿Ò»ÐÐÊÇÒ»¸öÏ¸°û,ÓÐÁ½ÖÖ±í¸ñ£¬Ò»¸öÒÔUMI¼ÆÊý£¬ÁíÒ»¸öÒÔreadsÊý¼ÆÊý
% output a matrix as the same form of cellranger output
clear
%%
%
gene_name_list={'A1','A2','A3','A4','A5','A6','A7','A8','A9','A10','A11','A12','B1','B2','B4','B5','B6','B7','B8','C3','C4','C5'}';
pcdh1=readtable('pcdh_caculate_correction1_1.csv','ReadVariableNames',1);
pcdh2=readtable('pcdh_caculate_correction1_2.csv','ReadVariableNames',1);
pcdh3=readtable('pcdh_caculate_correction1_3.csv','ReadVariableNames',1);
pcdh=[pcdh1;pcdh2;pcdh3];
barcodes=readtable('barcodes_clearend.xlsx','ReadVariableNames',false);
barcodes=table2cell(barcodes);
%%
%Ô¤ÏÈÉú³Éoutput¾ØÕó
%output_UMI=zeros(size(barcodes,1),22);
%output_reads=zeros(size(barcodes,1),22);
%%
parfor i=1:22
    [output_UMI{i},output_reads{i}]=fpcdh_cal3(barcodes,pcdh,gene_name_list,i);
end
    result_UMI=cell2mat(output_UMI);
    result_reads=cell2mat(output_reads);
    result_UMIt=array2table(result_UMI,'VariableNames',gene_name_list);
    result_readst=array2table(result_reads,'VariableNames',gene_name_list);
    writetable(result_UMIt,'pcdh_result_UMI.csv');
    writetable(result_readst,'pcdh_result_reads.csv');
   
    
    
