# Supplementary material for: Combinatorial expression of γ-protocadherins regulates synaptic connectivity in the mouse neocortex
Source: eLife. 2024 Mar 12;12:RP89532. doi: 10.7554/eLife.89532 (PMC10932546; doi:10.7554/eLife.89532)
Supplement: Figure 1—source code 1. [file elife-89532-fig1-code1.zip › Figure 1-Source Code1/1 step data processing/pcdh_result_UMI.csv]

A1	A2	A3	A4	A5	A6	A7	A8	A9	A10	A11	A12	B1	B2	B4	B5	B6	B7	B8	C3	C4	C5
0	0	0	0	0	0	0	0	0	0	0	0	0	0	0	0	1	0	0	0	0	0
0	0	0	0	0	0	0	0	0	0	0	0	0	0	0	0	0	0	0	2	1	0
0	0	0	1	0	0	1	0	1	1	1	0	0	1	0	0	0	1	0	14	5	5
0	0	1	0	0	0	0	1	0	1	0	1	0	2	0	0	0	0	0	4	3	1
2	0	4	1	1	1	3	1	1	4	0	2	2	2	2	2	0	2	0	27	16	18
0	1	0	0	0	0	0	0	0	1	0	0	0	0	0	0	0	0	0	5	0	4
0	2	0	0	0	0	0	0	1	1	2	2	1	0	0	0	0	1	0	13	2	6
0	0	0	0	0	0	0	0	0	0	0	2	0	0	0	0	0	1	0	4	0	3
0	0	0	0	0	0	0	0	0	0	1	0	0	0	0	0	0	0	0	1	0	0
0	0	0	0	0	0	0	0	0	0	1	1	0	1	0	0	0	1	0	7	2	2
0	0	0	1	0	0	2	0	0	1	0	0	0	0	0	0	0	0	0	3	2	3
0	0	1	1	0	3	1	0	3	2	1	2	1	0	0	1	1	1	0	26	7	15
0	0	0	0	0	0	0	0	0	0	0	0	0	0	0	0	0	0	0	1	1	1
2	1	0	0	0	0	1	1	2	1	1	1	0	1	1	0	0	0	0	5	1	0
0	0	0	0	0	0	0	0	0	0	1	0	0	0	0	0	0	0	0	1	1	0
0	0	0	0	0	0	1	0	0	0	0	2	0	0	0	0	0	1	0	8	4	4
1	0	0	0	0	0	0	0	0	0	0	0	0	0	0	0	1	0	0	3	1	1
0	0	1	0	0	1	0	0	1	1	2	0	1	1	2	0	1	0	0	8	5	3
0	0	0	0	0	0	0	0	0	0	0	0	0	0	0	0	0	0	0	0	1	0
0	0	1	1	0	0	0	0	1	0	0	0	0	0	0	0	0	0	0	0	0	1
0	0	0	0	0	0	0	0	0	0	1	0	1	0	1	0	0	0	0	4	1	0
1	0	0	0	0	1	1	0	0	1	4	0	0	1	0	0	0	1	0	11	12	9
0	0	0	0	0	0	0	0	0	0	0	0	0	0	0	0	0	0	0	8	1	4
0	0	0	0	0	1	0	1	0	0	0	1	1	0	0	0	1	1	0	3	2	3
1	3	1	0	0	0	0	3	2	2	1	0	0	1	1	0	2	0	0	28	10	4
1	2	0	0	0	1	1	0	0	0	1	0	0	1	0	1	1	0	0	12	0	3
1	0	2	0	0	0	0	0	0	0	1	1	1	0	0	0	0	0	0	4	3	5
0	0	0	0	0	1	0	0	1	0	1	0	0	0	0	0	1	1	0	3	1	1
0	0	0	0	0	0	0	0	0	0	0	0	0	0	0	0	0	0	0	2	0	1
1	1	0	1	0	1	0	1	2	1	0	1	2	1	0	0	3	1	0	17	13	9
0	0	1	0	0	0	0	0	1	0	1	0	1	0	0	0	2	0	0	4	2	1
1	0	1	0	0	0	0	0	0	0	2	0	0	0	0	1	1	2	0	8	6	4
0	0	0	0	0	0	0	0	0	0	1	0	0	0	0	0	0	0	0	3	3	2
1	0	0	0	0	0	0	0	1	0	0	0	1	1	0	0	0	0	0	4	2	2
0	0	0	0	0	0	0	0	0	0	0	0	0	0	0	0	0	1	0	6	2	3
0	0	0	0	0	0	0	0	0	0	0	0	0	0	0	0	0	0	0	0	0	1
1	0	0	0	0	0	0	0	0	0	1	0	0	0	0	1	0	0	0	3	3	2
0	0	0	0	0	0	0	2	0	0	0	0	0	0	0	0	0	0	0	2	2	0
1	0	0	0	0	0	0	0	0	1	1	0	0	0	0	0	1	1	1	8	1	7
0	0	0	1	0	0	0	1	0	0	2	0	1	0	0	0	1	0	0	6	1	1
0	0	0	0	0	0	0	0	0	0	0	0	1	0	0	0	1	0	0	3	0	1
0	0	0	0	0	0	0	0	0	0	0	0	0	0	0	0	1	0	0	0	0	2
0	0	0	0	0	0	1	0	0	0	0	0	0	0	0	0	0	0	0	1	1	4
0	0	0	0	0	0	0	0	1	0	0	0	0	1	1	0	0	1	0	2	3	2
0	0	0	1	0	1	1	0	3	0	2	1	0	0	0	0	2	2	0	17	12	8
0	1	0	0	1	0	2	1	1	0	0	0	0	0	0	0	1	1	0	10	4	2
0	0	0	0	0	3	0	0	1	0	0	0	0	0	0	0	2	0	0	4	0	1
0	0	0	0	0	0	1	0	0	0	0	0	0	0	0	0	0	0	0	1	0	1
0	0	0	0	0	0	0	0	0	0	1	0	0	0	0	0	0	2	0	4	1	2
0	0	0	0	0	0	0	1	0	0	1	0	1	1	0	0	0	1	0	2	3	4
0	0	1	0	0	0	0	0	1	0	0	0	0	0	0	0	0	0	0	4	4	1
0	0	0	0	0	0	0	0	0	1	0	0	0	0	0	0	0	0	0	1	0	2
0	0	0	0	0	0	0	0	0	0	0	0	0	0	1	0	0	0	0	3	3	0
0	0	0	0	0	1	0	0	1	1	1	1	0	0	0	0	0	0	0	1	1	2
0	0	0	0	0	0	0	0	1	0	0	0	0	1	0	1	0	0	0	2	2	5
0	0	0	0	0	0	1	0	0	0	0	2	1	0	1	0	0	0	0	7	0	3
0	0	0	0	0	0	0	0	1	0	0	0	0	0	0	0	0	0	0	0	1	0
0	0	0	0	0	0	0	0	0	0	0	0	0	0	0	0	0	0	0	0	0	0
0	0	0	0	0	1	0	0	0	0	0	0	0	0	0	0	1	0	0	0	2	0
0	0	0	0	0	0	1	0	0	0	0	0	0	0	0	0	0	0	0	2	0	1
0	2	0	0	0	0	0	0	0	0	1	0	0	0	0	0	0	0	0	2	0	2
0	0	2	0	0	0	0	0	0	1	1	1	1	0	0	0	0	1	0	8	7	7
0	0	0	0	0	0	0	0	0	0	0	0	0	0	0	0	1	0	0	4	1	2
2	2	3	1	0	0	3	0	2	0	1	2	1	0	2	1	4	1	0	23	19	19
0	1	0	0	0	0	0	1	1	0	1	1	1	0	0	1	2	1	0	13	1	5
0	0	0	0	0	0	0	0	0	0	0	1	0	0	0	0	0	0	0	1	0	1
0	0	0	0	0	0	0	1	0	0	0	0	0	0	0	0	0	0	0	0	0	1
0	0	0	0	0	1	0	0	0	1	0	1	3	0	1	0	0	2	0	9	6	1
1	0	0	0	0	0	1	0	0	0	0	0	0	0	0	0	0	0	0	2	1	3
0	0	0	0	0	0	0	0	0	0	0	0	1	0	0	0	0	1	0	1	1	3
0	0	0	0	0	0	0	0	0	0	0	0	1	0	0	0	0	0	0	4	2	1
0	0	0	2	0	0	0	1	0	0	0	0	0	0	0	0	0	1	0	3	2	2
0	0	0	0	0	0	0	0	1	0	0	0	1	0	0	0	0	0	0	1	1	1
0	1	2	1	0	2	0	2	1	0	1	0	0	1	0	0	1	1	0	2	4	1
0	0	0	0	0	0	0	0	0	0	0	0	0	0	0	0	0	1	0	1	0	0
0	0	0	0	0	0	0	1	0	0	1	0	1	0	0	0	0	0	0	0	1	1
0	0	0	0	0	0	0	0	0	0	0	0	0	0	0	0	0	1	0	0	0	0
0	0	0	0	0	0	0	0	0	0	0	0	0	1	0	0	0	0	0	0	0	0
0	0	0	0	0	0	0	0	0	0	0	0	0	0	1	0	0	2	0	2	0	0
0	0	0	0	0	0	1	0	3	0	1	0	2	0	0	0	1	0	0	5	5	5
1	0	2	0	0	0	0	0	0	1	1	0	0	1	0	2	0	1	0	8	8	8
0	0	0	0	0	1	0	0	0	0	0	0	0	0	2	0	0	0	0	7	1	5
0	0	0	0	0	1	0	0	0	0	0	0	1	0	0	0	0	0	0	0	0	1
1	0	0	0	0	0	0	0	1	0	0	1	0	0	0	0	0	0	0	1	1	1
0	0	0	2	0	0	1	1	0	0	2	0	1	0	0	0	0	0	0	8	5	3
1	0	0	1	1	1	0	2	2	1	2	1	0	1	0	1	1	2	0	17	8	7
0	0	0	0	0	0	0	0	0	0	0	0	0	0	0	0	0	0	0	3	1	3
0	0	0	0	0	0	0	0	0	0	1	0	0	0	0	0	0	1	0	2	0	2
0	0	0	1	0	0	0	0	1	0	1	1	0	2	0	1	0	1	0	5	2	4
0	0	0	0	0	0	0	0	1	0	2	0	0	0	0	0	0	0	0	3	1	0
0	0	0	0	0	0	0	0	0	1	3	1	0	0	0	0	0	1	0	2	2	1
0	0	0	0	0	0	0	0	0	0	0	0	0	0	0	0	0	0	0	2	2	3
0	0	0	0	0	0	1	1	0	0	0	2	1	1	0	0	1	0	0	7	2	3
0	1	2	1	0	1	1	1	1	0	1	2	1	3	0	1	0	1	0	11	7	7
0	0	0	1	0	1	0	0	0	0	0	0	0	0	1	0	0	1	0	3	4	2
0	0	0	0	0	0	0	0	0	0	0	0	0	0	0	0	0	0	0	0	1	0
0	0	3	0	0	0	1	0	1	0	4	1	0	0	1	0	2	3	0	11	4	4
0	0	0	0	1	0	0	1	2	1	1	0	2	1	0	0	0	0	0	12	8	4
0	0	1	1	0	0	0	0	1	0	0	0	1	0	2	0	0	0	0	3	3	1
0	1	0	0	0	0	0	0	0	0	1	0	0	0	0	0	0	0	0	10	2	3
0	0	0	0	0	0	0	0	0	0	0	0	0	0	0	0	0	0	0	1	1	3
0	0	1	0	0	3	0	0	1	0	0	1	3	0	1	0	0	0	0	2	3	9
0	0	0	0	0	0	0	0	0	0	0	0	0	0	0	0	0	0	0	2	2	1
0	0	0	0	0	0	0	0	1	0	0	0	3	1	0	1	0	0	0	4	4	1
2	0	1	1	0	0	0	3	0	0	3	1	0	1	0	0	0	0	0	9	5	5
0	0	0	0	0	0	0	1	0	0	0	0	0	1	0	0	0	0	0	1	1	0
0	0	0	0	0	0	0	0	0	0	0	0	0	0	0	0	0	2	0	3	4	2
0	0	0	0	0	0	0	2	0	0	0	0	0	1	0	0	0	0	0	3	3	2
0	0	0	0	0	0	0	0	1	1	0	0	0	0	1	0	0	0	0	1	2	1
0	0	0	0	0	1	0	0	1	0	0	0	1	0	0	1	0	1	0	11	3	6
0	0	0	1	0	0	1	1	0	0	2	0	1	0	0	0	1	2	0	5	4	4
0	0	0	0	1	1	1	0	0	1	2	1	0	0	0	0	2	1	0	8	8	4
0	0	0	0	0	0	0	0	0	0	0	0	0	0	0	0	0	0	0	0	1	0
0	1	0	1	0	0	0	2	0	0	1	0	0	0	0	0	1	0	0	3	1	2
0	0	0	0	0	0	0	1	2	0	1	0	0	1	0	0	0	0	0	4	5	5
0	0	3	1	0	1	2	0	1	0	6	2	1	0	0	1	1	1	0	20	7	12
0	0	0	0	0	0	0	1	0	0	0	0	0	0	0	0	0	0	0	1	1	0
1	0	0	4	0	1	1	0	1	0	3	3	2	1	0	1	0	0	0	20	7	6
0	0	1	0	0	0	0	0	0	0	0	0	0	0	0	0	0	0	0	3	1	2
0	0	0	0	0	1	0	0	0	0	0	0	1	0	0	0	0	0	0	1	0	0
0	0	1	0	0	0	0	0	0	0	0	0	0	1	0	0	0	0	0	10	1	4
1	0	2	1	1	1	1	1	3	3	3	2	0	1	0	0	6	2	0	24	13	8
0	0	0	0	0	0	1	0	0	0	0	0	0	0	0	0	0	0	0	0	1	1
0	0	0	0	0	0	0	1	1	0	1	1	0	0	0	0	1	0	0	8	4	4
0	0	0	0	0	1	0	0	0	0	0	0	0	1	0	0	1	0	0	8	2	5
0	0	1	0	0	1	1	0	0	1	1	0	1	0	0	0	1	1	0	1	5	4
0	0	0	0	0	1	0	0	0	0	0	0	0	0	0	0	0	0	0	0	0	1
2	0	1	0	0	1	0	1	1	0	3	1	1	1	0	1	1	1	0	13	6	5
0	0	1	0	0	0	1	0	0	0	0	0	0	0	0	0	0	1	0	6	3	3
0	0	1	1	0	0	0	0	0	1	3	0	0	0	0	0	0	0	0	10	8	8
0	1	0	1	0	0	0	1	0	0	0	0	1	0	1	0	1	1	0	10	9	4
0	0	0	0	0	0	0	0	0	0	0	0	0	0	0	0	0	0	0	0	0	0
0	0	0	1	0	2	0	0	0	0	1	0	0	1	0	0	0	0	0	5	2	1
0	0	0	0	0	0	0	0	0	0	0	0	0	0	0	0	0	0	0	0	1	1
0	0	0	0	0	1	0	0	0	0	0	0	0	2	0	0	0	0	0	1	2	1
0	0	0	0	0	0	0	0	0	0	0	0	0	0	0	0	0	0	0	0	0	0
0	0	0	0	0	0	1	1	1	1	1	1	1	0	1	0	0	0	0	4	3	2
0	0	0	0	0	0	0	0	0	0	0	0	0	0	0	0	0	0	0	0	0	0
0	0	0	0	0	0	0	0	0	0	0	0	0	0	0	0	0	0	0	1	1	0
0	0	0	0	0	0	1	0	0	0	0	0	0	0	0	0	0	0	0	0	1	1
0	1	0	1	0	2	0	1	0	0	0	0	0	0	0	0	2	0	0	6	2	7
0	1	1	0	0	1	0	0	2	1	1	1	0	0	0	2	0	1	0	9	2	10
0	0	0	0	0	0	0	0	0	0	0	0	0	0	0	0	0	0	0	1	0	0
0	0	0	0	0	0	2	2	1	0	0	0	0	0	0	1	0	1	0	8	2	5
1	0	1	1	0	0	1	1	0	0	5	0	0	0	0	0	0	1	0	7	1	2
0	0	0	0	0	0	1	0	0	0	0	1	0	0	0	0	0	0	0	1	1	2
0	0	1	0	0	0	1	0	0	0	0	0	0	0	0	0	0	0	0	1	5	2
0	0	0	0	0	0	0	0	0	0	0	0	0	0	0	0	0	1	0	0	0	0
1	0	0	0	0	1	0	1	1	0	2	0	0	1	2	1	2	3	0	10	1	4
0	0	0	1	0	0	0	0	0	0	0	1	0	1	0	0	0	1	0	0	1	1
0	0	0	0	0	0	0	0	0	0	0	0	0	0	0	0	0	0	0	0	0	0
2	0	2	0	0	1	1	1	0	0	3	0	2	1	1	0	1	0	0	10	5	6
0	0	0	1	0	0	0	0	0	0	0	0	0	0	0	0	0	2	0	2	1	0
0	0	0	0	1	0	0	0	0	0	0	0	0	1	0	0	0	0	0	1	1	1
0	0	0	0	0	0	2	1	3	2	0	0	1	0	0	0	0	0	0	3	4	5
0	0	1	0	0	1	1	1	0	0	0	1	0	0	0	0	0	0	0	1	1	2
0	0	2	1	0	1	0	0	0	0	0	0	0	0	0	0	0	1	0	3	1	3
0	0	0	0	0	1	0	0	0	0	1	0	0	0	1	0	0	0	0	3	0	0
0	0	0	0	0	0	0	0	0	0	0	0	0	0	0	0	0	0	0	1	0	1
0	0	1	0	0	0	0	0	0	1	0	0	0	0	0	0	0	0	0	1	2	0
0	0	0	0	0	1	0	0	0	0	0	0	0	0	0	0	1	0	0	0	0	1
0	2	1	2	0	0	2	0	1	0	2	1	0	0	0	0	1	2	0	12	15	9
0	0	0	0	0	0	0	0	0	0	0	0	0	0	0	0	0	0	0	0	1	0
0	0	0	0	0	1	0	0	0	0	0	0	0	0	0	0	0	0	0	3	7	1
0	0	0	0	0	0	0	0	0	0	0	0	0	0	0	0	0	0	0	1	0	0
0	0	0	1	0	0	0	0	0	0	0	0	0	0	0	0	0	1	0	3	1	1
0	0	0	0	0	0	0	0	0	0	0	0	0	0	0	0	0	0	0	1	0	0
0	0	0	0	0	0	0	0	0	0	0	0	0	0	0	0	0	0	0	3	0	2
0	0	0	0	0	0	0	0	0	1	0	0	0	0	0	0	0	1	0	2	1	0
0	0	0	0	0	0	0	0	0	0	0	1	0	0	0	1	0	1	0	3	0	0
0	0	1	0	0	0	0	0	0	1	2	0	2	0	0	0	0	0	0	4	0	0
0	0	0	0	0	0	0	0	0	0	0	0	0	0	0	1	0	0	0	0	0	1
0	0	0	0	0	0	0	0	0	2	0	0	0	0	1	0	0	0	0	2	3	3
0	0	1	0	0	0	1	0	0	0	2	0	0	0	0	0	1	1	0	5	3	1
0	1	1	0	0	2	1	0	0	1	0	1	3	0	0	1	0	0	0	5	3	2
0	0	0	0	0	1	0	1	3	0	1	0	0	0	1	3	1	0	0	10	8	2
1	0	0	1	0	1	1	0	0	0	1	1	0	1	1	1	2	0	0	5	10	8
0	0	0	0	0	0	1	0	0	0	0	0	0	0	0	0	0	0	0	3	2	1
0	0	0	0	0	0	0	0	0	0	1	0	1	0	0	0	1	2	0	6	3	4
0	0	1	0	0	0	0	1	0	0	0	0	0	1	0	0	0	0	0	3	3	0
0	1	1	0	0	2	1	0	1	0	1	1	0	1	0	0	1	0	0	5	3	2
0	0	0	1	0	1	0	0	0	0	0	0	0	0	0	0	0	0	0	3	1	3
0	0	0	0	0	0	0	0	0	0	0	0	0	0	0	0	0	0	0	0	0	0
0	0	1	0	0	0	0	0	0	0	0	0	1	0	0	0	0	0	0	4	2	2
2	0	0	0	0	0	1	1	1	0	1	0	0	1	0	0	1	0	0	5	3	4
0	0	0	0	0	0	0	1	0	0	2	0	0	0	0	0	0	0	0	1	2	0
0	0	1	0	0	0	0	1	4	0	1	1	2	0	0	0	1	0	0	4	2	3
0	0	0	0	0	0	0	0	0	0	0	0	0	0	0	0	0	0	0	1	4	2
1	0	0	0	0	0	0	0	0	0	0	0	0	0	0	0	0	1	0	3	1	0
0	1	1	0	0	0	0	0	0	0	0	0	0	0	1	0	0	0	0	2	0	1
0	0	1	0	0	1	0	0	0	0	0	0	0	0	2	0	0	0	0	7	1	1
0	0	0	0	0	0	0	1	0	0	0	0	0	0	0	0	0	0	0	0	0	1
2	0	0	3	0	1	3	2	1	3	4	0	3	0	0	1	2	1	0	19	9	18
1	0	0	0	0	0	0	0	0	0	1	0	0	0	0	0	1	0	0	9	1	4
1	0	0	0	0	0	0	3	3	1	3	0	2	0	1	0	1	2	0	13	12	8
1	0	0	0	0	0	0	0	0	0	0	0	0	0	0	0	0	1	0	0	1	0
0	0	1	0	0	0	0	0	1	0	1	1	0	1	0	0	1	1	0	10	4	4
1	0	0	0	0	0	0	1	0	0	0	0	0	1	1	0	0	0	0	3	2	1
0	0	0	0	0	0	1	0	0	0	0	0	0	0	0	0	0	0	0	0	1	0
0	0	0	0	0	0	0	0	0	0	1	0	1	0	0	0	0	0	0	4	1	6
0	0	0	0	0	1	0	0	0	0	1	0	0	0	0	0	0	1	0	3	1	2
0	0	0	0	0	0	0	0	0	0	1	0	0	0	0	0	0	0	0	2	2	2
1	0	0	0	0	1	0	0	0	0	1	0	1	0	0	0	0	0	0	0	1	1
0	0	0	0	0	1	0	0	0	1	0	0	0	0	0	0	0	0	0	0	2	0
2	0	1	1	0	2	1	3	0	0	3	0	0	6	0	1	1	0	0	16	8	12
0	0	0	1	0	2	0	0	0	0	1	0	0	0	0	0	0	1	0	1	1	0
0	0	0	0	0	0	1	0	0	0	0	0	0	0	1	1	1	0	0	0	3	4
0	0	0	1	0	1	0	0	2	0	0	0	1	0	1	0	0	0	0	11	3	1
0	1	0	0	0	0	0	0	1	0	0	0	0	0	0	0	0	0	0	2	2	1
1	0	1	0	0	0	1	1	2	0	1	0	0	0	3	0	0	1	0	14	13	5
0	1	2	0	0	2	3	1	0	1	2	1	0	0	2	1	2	1	0	7	3	9
0	0	0	0	0	0	0	0	0	0	1	0	1	2	0	0	0	0	0	0	0	0
0	0	0	0	0	0	1	0	1	1	0	1	0	0	1	0	0	0	0	3	2	2
0	0	0	0	0	0	0	0	0	0	3	1	0	0	0	0	0	0	0	3	2	1
0	0	0	1	0	0	2	0	0	1	0	1	1	2	0	0	1	0	0	3	1	9
0	0	0	0	0	0	0	0	1	0	0	0	0	0	0	0	0	1	0	1	3	0
0	0	0	0	0	0	0	0	0	0	0	0	0	0	0	0	0	0	0	2	1	1
0	0	0	0	0	0	0	0	0	0	1	0	0	0	0	1	0	0	0	0	2	0
0	0	0	0	0	0	1	0	1	0	0	0	0	0	0	0	0	0	0	0	0	0
0	0	0	0	0	0	0	0	0	0	0	0	0	0	1	0	0	0	0	1	1	0
0	0	0	0	0	0	0	0	0	0	0	0	0	0	0	0	0	0	0	2	1	0
0	0	1	0	0	0	0	0	0	0	1	0	0	0	0	0	0	0	0	2	1	1
0	0	0	0	0	1	0	1	1	0	0	0	1	0	0	0	0	0	0	2	3	2
0	0	1	0	0	0	0	0	0	1	0	0	0	0	0	0	0	0	0	3	0	1
0	0	0	2	0	0	0	1	1	0	0	2	2	0	0	0	1	1	0	12	5	7
1	3	0	0	1	1	1	2	4	2	3	0	1	0	0	0	2	2	0	21	8	12
0	1	0	0	0	0	0	0	0	0	0	0	0	0	0	0	0	1	0	4	1	1
0	0	0	0	0	0	0	0	0	0	0	0	0	0	0	0	0	1	0	5	1	0
0	1	0	0	0	0	0	1	1	0	1	0	0	0	0	1	0	0	0	5	4	6
1	2	0	2	0	0	0	0	2	0	1	0	1	0	0	1	0	2	0	4	2	8
0	0	1	1	0	0	1	0	0	0	0	0	0	0	0	0	0	2	0	7	2	4
0	1	0	0	0	0	1	0	0	0	0	1	0	0	0	0	0	2	0	1	1	4
1	0	0	1	0	0	0	2	0	0	0	1	0	0	0	2	0	0	0	8	4	5
1	0	0	0	0	0	1	0	0	0	1	0	2	1	0	0	0	1	0	3	1	1
0	1	2	0	0	0	1	1	0	0	0	0	0	1	1	0	1	1	0	8	7	1
0	0	1	1	0	0	0	0	0	0	0	0	0	0	1	0	0	0	0	5	4	2
0	0	0	1	0	0	0	0	0	0	0	0	0	0	0	0	0	0	0	2	1	2
0	0	2	0	0	0	0	0	0	0	1	0	0	0	0	0	0	0	0	8	0	4
1	2	1	0	0	0	2	1	0	0	1	1	1	0	1	1	1	1	0	14	9	7
0	0	0	0	0	0	0	0	0	0	0	0	0	0	0	0	0	0	0	0	0	2
0	0	0	0	0	0	0	1	0	0	1	0	0	0	0	0	0	0	0	8	5	3
0	0	0	0	0	0	0	0	0	0	0	0	0	0	0	0	0	0	0	3	2	0
0	1	0	0	0	0	1	0	1	0	1	0	0	0	0	0	0	1	0	3	1	4
0	0	1	0	0	0	2	0	0	0	1	0	0	1	0	0	0	1	0	7	1	3
0	0	0	1	0	0	0	0	0	0	1	0	0	0	1	0	0	0	0	1	2	3
0	0	0	0	0	0	0	0	0	0	0	0	0	0	0	0	1	0	0	0	2	0
0	1	0	0	0	0	1	0	0	1	0	1	1	0	0	0	0	0	0	6	0	4
0	0	0	0	0	0	0	0	0	0	0	0	0	0	0	0	0	1	0	0	1	4
0	0	1	0	0	0	2	0	0	0	0	1	1	0	0	0	1	0	0	5	5	1
0	0	0	0	0	0	0	0	1	0	0	0	0	0	0	0	0	0	0	1	1	0
0	0	0	0	0	1	0	0	0	0	0	0	0	0	0	0	0	0	0	0	0	0
2	2	2	0	1	1	2	2	0	0	3	2	0	1	0	1	5	2	0	17	8	7
0	0	1	0	0	0	0	0	1	1	0	0	0	0	0	0	0	0	0	2	0	2
0	0	1	0	0	0	0	0	0	0	0	0	0	0	0	0	0	0	0	0	0	0
0	0	0	0	0	0	0	0	0	0	0	0	0	1	0	0	0	1	0	6	3	1
1	0	0	0	0	0	0	1	0	0	0	0	0	0	0	0	0	0	0	0	1	0
0	0	0	0	0	0	0	0	0	0	0	0	0	0	1	0	0	0	0	0	0	0
0	1	0	0	0	1	0	0	0	0	0	0	0	0	0	0	0	0	0	2	3	3
0	0	0	0	0	0	0	0	1	0	0	0	0	0	0	0	0	0	0	3	1	0
0	0	0	0	0	0	0	0	0	0	0	0	0	0	0	0	0	0	0	5	0	2
0	0	0	0	0	0	0	0	0	0	0	1	0	0	0	0	1	1	0	5	0	0
0	0	0	0	0	0	0	0	0	0	0	0	0	0	0	0	0	0	0	0	0	2
0	0	0	0	0	0	0	0	0	0	0	0	0	0	0	0	0	0	0	0	0	0
0	0	0	0	0	0	0	0	0	0	0	0	0	0	0	0	0	0	0	0	1	0
3	0	0	0	0	0	1	0	4	1	1	2	0	0	0	0	1	1	0	8	7	11
0	0	0	1	0	0	0	0	0	0	0	0	0	0	0	1	0	0	0	3	0	1
0	0	0	0	0	0	0	0	0	0	0	0	0	0	0	0	0	0	0	1	0	1
0	0	0	0	0	0	0	0	0	0	0	0	0	0	0	0	0	0	0	0	1	0
0	1	0	0	0	0	0	0	0	1	2	0	0	0	0	0	0	0	0	4	2	1
0	0	0	0	0	0	0	0	0	0	1	0	0	1	0	0	0	0	0	1	0	2
0	0	0	1	0	1	1	0	0	1	2	0	0	0	0	1	2	2	0	7	12	3
0	1	0	0	0	0	2	0	0	0	0	0	0	0	0	0	1	0	0	4	1	1
0	0	1	0	0	0	1	0	2	0	0	0	0	0	0	0	0	0	0	4	2	3
0	0	2	0	0	3	1	0	5	1	1	2	0	1	0	0	1	1	0	14	5	9
0	2	0	0	0	1	0	0	1	0	0	0	0	0	0	0	0	0	0	4	0	0
0	0	0	0	0	0	0	0	0	0	0	1	0	0	0	0	0	0	0	0	1	0
0	0	0	0	0	0	0	0	1	0	0	0	0	0	0	0	1	1	0	3	2	2
0	0	0	0	0	1	1	1	1	0	4	0	2	0	0	0	0	1	0	11	9	4
0	0	1	0	0	0	0	0	0	0	0	0	0	1	0	0	0	0	0	0	2	1
1	0	0	1	0	0	0	0	0	1	1	1	0	0	0	0	0	1	0	6	3	1
0	0	1	0	0	0	0	0	1	0	2	1	0	1	0	0	4	0	0	9	2	4
0	0	0	0	0	0	0	0	0	0	0	0	0	0	0	0	0	0	0	0	1	2
0	0	0	0	0	0	0	0	0	0	1	0	0	0	0	0	0	0	0	0	2	0
0	0	0	1	0	0	0	1	0	0	1	1	0	1	0	0	0	0	0	4	5	2
1	0	0	0	0	0	0	1	0	1	1	0	0	0	1	0	1	2	0	5	3	3
0	0	1	2	0	0	0	0	2	0	0	0	0	0	0	0	0	0	0	4	8	4
0	0	1	0	0	0	0	0	0	1	0	0	0	0	0	0	0	0	0	2	3	2
0	0	0	0	0	0	1	1	1	1	1	1	0	0	0	1	2	0	0	7	6	8
0	0	0	0	1	1	0	1	1	0	0	1	1	0	1	0	1	0	0	2	3	2
0	1	0	0	0	0	0	0	0	0	0	1	0	0	0	0	0	0	0	6	1	2
0	0	0	0	0	0	0	0	0	0	1	0	0	0	0	0	0	1	0	2	1	1
0	0	0	0	0	0	0	0	0	0	1	0	0	0	0	0	0	0	0	0	2	0
1	0	0	1	0	0	0	0	0	0	1	0	0	0	0	0	0	0	0	4	3	0
0	0	0	0	0	0	3	0	1	0	0	0	1	0	1	0	0	3	0	10	5	10
0	0	1	0	0	0	3	1	4	0	2	3	1	1	0	2	0	1	0	17	4	5
0	0	0	0	0	0	0	0	0	0	0	0	0	0	0	0	0	0	0	0	0	0
0	1	0	0	0	1	0	1	0	2	0	0	0	0	1	0	0	0	0	5	4	4
1	0	0	1	0	0	1	0	0	0	1	0	1	0	0	0	1	1	0	7	6	4
0	0	0	0	0	0	0	0	0	0	1	0	0	0	0	0	1	0	0	0	0	0
0	0	1	1	0	0	0	0	2	0	0	0	1	0	0	0	0	0	0	6	0	2
0	0	0	0	0	0	2	0	0	1	0	1	0	0	0	0	0	0	0	6	4	3
0	0	1	0	0	2	0	1	0	1	1	0	1	2	0	0	0	0	0	9	5	3
0	0	0	0	0	0	0	1	1	0	0	0	0	0	0	0	0	0	0	2	0	3
0	0	1	0	0	1	2	0	1	1	0	1	1	1	0	0	0	1	0	9	5	9
0	0	0	0	0	0	0	0	0	0	0	0	0	0	0	0	0	0	0	2	1	0
0	0	0	1	0	0	0	1	1	1	1	0	0	0	0	0	0	1	0	0	5	4
0	0	0	0	0	0	0	0	0	0	0	0	1	1	0	1	0	1	0	0	1	0
0	0	0	0	0	0	0	0	0	0	0	0	0	1	0	0	1	2	0	6	3	4
0	0	0	0	0	0	0	0	0	1	0	0	0	0	0	0	0	0	0	1	0	0
0	2	1	0	1	1	1	0	1	0	1	1	2	2	0	1	0	0	0	6	9	10
0	0	2	0	0	0	1	2	1	0	1	1	0	0	1	1	2	3	0	14	5	8
0	0	1	0	0	0	0	0	0	0	0	1	0	2	1	0	1	0	0	3	1	2
0	0	0	0	0	0	0	0	0	0	1	0	0	0	0	0	0	0	0	2	0	0
1	0	0	0	0	0	0	0	0	0	0	0	0	0	0	0	0	0	0	0	0	0
0	0	0	1	0	0	0	1	0	0	0	0	0	0	0	0	0	0	0	3	0	1
0	0	0	0	0	0	0	0	0	0	0	0	0	0	0	1	0	0	0	1	0	1
3	3	4	1	0	4	3	6	8	4	14	5	5	1	3	3	9	9	0	86	30	34
0	0	0	1	0	1	0	1	0	0	1	0	0	0	2	0	1	3	0	11	4	6
1	0	2	0	0	0	2	0	0	0	1	1	0	0	0	0	1	1	0	10	3	3
0	0	0	0	0	0	0	0	0	0	0	0	0	0	0	0	0	0	0	1	0	0
0	0	0	0	0	0	1	0	0	0	0	0	0	0	0	0	0	0	0	0	0	0
0	0	1	0	0	0	5	2	5	0	0	1	1	1	2	0	3	4	0	26	23	20
0	0	0	0	1	0	0	0	0	0	0	0	0	0	0	0	0	0	0	1	1	2
0	0	0	0	0	1	0	0	1	0	0	0	0	0	0	0	0	0	0	0	0	1
0	1	0	0	1	1	1	0	0	2	0	1	0	2	1	0	0	0	0	7	4	3
1	0	0	0	0	0	0	0	0	1	0	1	0	0	1	0	0	1	0	6	0	2
0	1	0	0	1	0	1	0	1	0	0	2	0	1	0	0	1	0	0	9	4	5
0	0	0	0	0	0	0	0	0	0	0	0	0	0	0	0	0	0	0	5	4	3
1	0	0	1	0	0	0	0	0	0	0	1	1	1	0	0	0	1	0	4	4	5
0	0	0	0	0	0	0	0	0	0	0	0	0	0	0	0	0	0	0	1	0	0
0	0	1	2	0	2	0	2	0	1	3	0	0	1	2	0	2	3	0	10	2	1
0	0	0	0	0	0	0	0	0	0	0	0	0	1	0	0	1	0	0	1	2	1
0	0	0	0	0	0	0	1	0	0	0	0	0	0	0	0	1	0	0	2	1	1
0	0	0	1	0	0	0	0	0	0	0	0	0	0	0	0	0	0	0	2	1	0
0	0	0	0	0	0	0	1	1	0	1	0	0	1	0	0	0	1	0	2	3	2
1	2	1	1	0	2	2	1	0	3	2	3	1	2	0	0	1	1	0	12	10	10
0	0	0	1	0	0	1	1	3	0	2	1	0	0	0	0	0	0	0	9	1	4
0	0	0	0	1	0	1	0	0	0	0	0	0	0	0	0	0	0	0	2	2	2
1	0	1	1	1	0	0	1	0	1	0	0	0	0	0	0	1	0	1	8	4	4
0	0	1	0	0	0	0	2	2	0	1	1	1	1	0	0	2	0	0	10	7	3
0	3	1	1	0	0	1	0	1	1	2	2	0	1	0	0	1	3	0	7	5	9
0	1	0	0	0	0	0	0	0	0	0	0	0	0	0	0	0	0	0	3	0	4
0	0	0	0	0	0	0	0	0	0	1	1	0	0	0	0	0	0	0	4	2	2
0	0	0	1	0	0	0	0	0	0	0	2	1	0	1	0	0	2	0	4	4	14
0	0	1	1	0	0	2	0	0	0	0	1	1	0	0	0	1	0	0	9	5	1
0	1	0	0	0	0	0	0	0	0	0	0	0	0	1	0	0	0	0	0	0	1
0	0	0	0	0	0	0	0	0	0	0	0	0	0	0	0	0	0	0	0	0	1
0	0	2	0	0	0	0	1	1	0	3	1	0	0	0	0	0	1	0	4	2	7
0	2	1	2	0	1	0	0	1	0	2	0	0	0	1	0	0	0	0	8	2	6
0	0	0	0	0	1	0	1	0	0	4	1	2	0	0	0	0	3	0	7	6	4
0	0	0	0	0	0	2	0	0	0	1	0	0	0	0	0	0	0	0	5	2	4
2	0	1	1	1	3	1	3	0	0	0	1	2	2	1	0	1	2	0	20	13	12
0	0	0	0	0	0	0	1	0	1	0	0	1	0	0	0	0	2	0	4	5	4
0	0	0	0	0	0	1	1	0	0	0	1	0	0	0	0	0	0	0	2	1	1
0	0	0	0	0	0	0	1	0	0	1	0	1	0	1	0	0	1	0	6	4	6
0	0	0	0	0	1	0	0	0	0	0	0	1	0	0	0	0	0	0	5	2	3
0	0	0	0	0	0	0	0	0	0	0	0	0	0	0	0	0	0	0	4	3	2
2	1	1	1	0	1	6	3	4	0	2	2	0	4	0	0	2	3	0	24	14	15
0	0	0	0	0	1	0	0	0	0	0	0	0	0	0	0	0	0	0	0	0	1
0	1	2	1	0	0	1	3	0	1	2	0	1	4	0	0	2	2	0	16	7	8
0	0	0	0	0	0	1	0	0	0	3	2	1	0	0	0	2	1	0	17	5	5
0	0	1	1	0	0	0	2	2	0	0	0	3	1	1	0	0	1	0	10	5	11
0	0	0	0	0	0	0	0	0	0	0	0	0	0	0	0	0	0	0	1	1	0
0	0	1	1	0	2	0	1	0	0	1	1	3	0	0	0	4	0	0	6	1	7
1	0	0	0	0	1	0	0	0	1	1	1	1	0	0	1	0	1	0	7	6	1
1	0	0	0	0	0	2	0	1	0	1	0	0	2	1	2	0	1	0	3	5	3
0	0	0	1	0	1	0	0	0	1	1	0	1	1	0	0	0	0	0	6	3	4
0	0	0	0	0	0	0	1	0	0	0	0	0	1	0	0	0	0	0	3	1	1
3	1	2	1	0	0	0	1	0	1	5	1	0	0	1	0	0	1	0	5	8	8
0	0	1	0	0	0	0	0	0	0	0	0	0	0	0	0	0	0	0	4	1	1
0	0	0	0	0	0	1	0	0	2	0	1	0	0	0	0	0	0	0	3	2	1
1	1	0	0	0	0	0	0	0	0	2	0	0	0	0	0	0	0	0	4	2	0
0	0	0	0	0	0	0	0	0	0	0	0	0	0	0	0	0	0	0	0	0	2
0	0	0	2	0	0	1	0	0	1	1	0	0	0	0	0	1	0	0	7	7	3
0	0	0	0	0	0	0	0	0	0	0	0	0	0	0	0	0	0	0	1	1	2
1	0	0	1	0	0	0	0	0	0	1	1	0	0	0	0	0	0	0	1	5	2
0	0	0	1	0	0	0	0	1	1	1	0	1	1	1	0	1	0	0	7	3	7
0	0	0	1	0	0	0	0	0	0	0	1	0	0	0	0	0	0	0	0	1	1
0	0	0	0	0	0	0	0	0	0	0	1	0	0	0	0	0	0	0	3	0	1
0	0	0	0	0	0	0	0	0	0	0	0	0	0	0	0	0	0	0	0	0	0
0	0	1	1	0	0	0	2	0	0	1	3	1	0	0	0	1	0	0	7	6	4
0	1	1	1	0	0	2	0	1	0	0	0	0	1	0	0	0	0	0	1	4	2
2	1	2	1	0	1	2	4	2	2	1	3	0	0	1	0	0	0	0	17	6	14
0	0	0	0	0	0	0	0	0	0	0	0	0	0	0	0	0	0	0	1	1	0
0	0	0	0	0	0	1	0	0	0	0	0	0	0	0	0	0	0	0	1	2	3
0	0	0	0	0	0	0	0	1	1	0	1	0	0	0	0	0	1	0	6	1	1
0	0	1	0	0	0	0	0	0	0	0	0	0	2	0	0	0	1	0	1	2	4
0	0	0	0	0	0	0	0	0	0	0	0	0	0	0	0	0	0	0	1	0	1
1	1	2	1	0	1	0	2	2	0	3	1	1	1	0	1	2	5	0	13	9	5
0	0	1	0	0	2	0	0	2	1	2	0	0	1	1	0	0	0	0	3	6	7
0	0	1	0	0	2	0	0	0	0	1	2	0	2	1	0	2	3	0	13	3	11
0	0	0	0	0	0	0	0	0	0	0	0	0	0	0	0	0	0	0	0	0	0
0	0	0	0	0	0	0	0	0	0	0	0	0	0	0	0	1	0	0	0	0	0
0	0	1	1	0	0	0	0	0	0	0	0	0	0	0	0	0	0	0	1	0	1
0	0	0	1	0	1	1	1	0	0	1	0	1	0	0	0	2	1	0	13	6	6
0	0	1	1	0	1	0	0	2	1	1	0	1	0	0	0	1	1	0	5	7	8
0	0	0	0	0	0	0	0	0	0	0	0	1	0	0	0	0	0	0	4	8	5
0	0	0	0	0	0	0	0	0	1	0	0	0	0	0	0	0	0	0	1	1	0
0	1	1	0	0	1	0	0	1	1	2	0	0	0	1	0	0	0	0	2	2	3
0	0	0	0	0	0	0	0	0	0	0	0	0	0	0	0	0	0	0	0	0	0
1	0	0	0	0	1	0	0	0	0	0	0	0	0	0	0	0	0	0	1	2	0
0	1	2	1	0	3	1	0	0	1	0	0	1	0	0	0	0	4	0	13	5	8
0	0	0	0	0	0	0	1	0	0	0	0	0	0	0	0	0	0	0	0	0	0
0	0	1	0	0	0	0	0	0	0	1	0	0	0	0	0	0	1	0	3	2	1
0	0	0	1	0	0	0	1	0	0	0	1	1	0	1	0	0	1	0	8	0	2
0	0	0	0	0	0	0	0	0	0	0	0	0	0	0	0	0	0	0	2	1	0
1	0	0	1	0	0	1	0	0	1	1	0	1	0	1	0	1	1	0	7	2	4
2	0	3	1	0	1	3	0	2	0	2	1	1	1	0	0	2	2	0	12	10	8
0	0	0	0	0	1	2	1	0	1	0	0	2	1	0	0	1	0	0	2	1	4
0	0	0	0	0	0	0	0	0	1	0	0	0	0	0	0	0	0	0	1	1	0
0	0	0	0	0	0	0	0	1	0	0	2	1	0	0	0	0	0	0	3	3	1
0	0	0	0	0	0	0	0	0	0	0	0	0	0	0	0	1	0	0	0	2	0
0	0	0	0	0	0	0	0	0	0	0	0	0	0	0	0	0	0	0	1	1	0
0	0	0	0	0	0	0	0	0	1	0	0	0	0	0	0	0	0	0	2	0	0
0	0	1	0	0	0	0	0	0	0	0	0	0	1	0	0	0	0	0	1	1	3
0	0	0	0	0	0	0	0	2	1	0	0	0	1	0	0	0	0	0	0	0	0
0	0	0	0	0	0	0	0	0	0	0	0	0	0	0	0	0	0	0	1	0	1
0	1	0	0	1	0	1	2	1	0	1	2	0	1	1	1	0	1	0	12	8	6
0	0	0	0	0	0	0	0	0	0	0	0	0	0	0	0	0	0	0	2	0	0
0	0	0	0	0	1	0	0	0	0	0	1	0	0	0	1	1	0	0	7	6	7
0	0	0	1	0	0	0	0	0	0	1	0	1	0	0	0	0	1	0	0	1	1
0	0	0	0	1	1	0	2	0	1	1	0	2	0	0	0	0	0	0	6	2	2
0	1	1	0	0	0	0	0	1	2	1	0	0	1	0	0	0	0	0	7	0	7
0	0	0	0	0	0	0	0	0	2	0	0	0	0	0	0	0	0	0	4	3	2
0	0	0	0	0	0	0	0	1	0	1	0	0	0	1	0	1	1	0	1	2	1
0	0	0	0	0	0	1	0	0	2	1	1	0	0	0	0	0	0	0	2	3	2
2	0	1	0	0	0	3	3	1	1	2	1	1	0	0	1	0	1	0	13	6	5
0	0	0	0	0	0	1	0	0	0	0	0	0	0	0	0	0	2	0	5	2	5
0	0	0	0	0	0	0	0	0	0	0	0	0	0	0	0	0	0	0	2	0	0
0	0	1	0	0	0	2	1	3	0	0	1	0	0	0	0	0	1	0	4	2	1
0	0	0	0	0	0	0	0	0	0	0	0	0	0	0	0	0	1	0	2	0	2
0	0	0	0	0	0	2	0	1	0	1	0	0	0	1	0	0	2	0	2	4	4
0	0	0	0	0	0	0	1	0	0	0	0	0	1	0	0	0	0	0	2	1	0
0	0	0	0	0	0	1	0	0	0	1	0	0	0	1	0	0	0	0	2	3	2
0	0	0	0	0	0	0	0	0	0	0	0	0	0	0	0	0	0	0	0	0	0
0	0	0	0	0	0	0	0	0	0	0	0	0	0	0	0	0	0	0	2	1	0
0	0	0	0	0	0	0	0	1	0	0	0	1	0	0	0	0	1	0	1	1	2
0	0	0	0	0	0	0	1	0	0	0	0	0	0	0	2	0	1	0	3	1	1
0	0	1	0	0	0	1	0	2	0	1	1	0	1	0	0	0	0	0	6	3	5
5	2	2	2	0	3	4	2	1	3	6	3	5	3	2	1	5	3	0	39	22	21
0	0	0	0	0	0	0	0	0	2	0	0	1	0	0	0	0	0	0	1	0	5
0	2	0	1	0	0	3	0	2	0	2	1	0	2	0	0	1	0	0	8	4	7
0	0	0	0	0	0	0	0	0	0	0	0	0	1	0	1	0	0	0	1	0	1
0	0	3	2	1	3	2	1	2	0	5	0	1	0	0	0	2	2	0	20	13	11
0	0	0	0	0	0	0	1	2	1	0	0	0	1	0	0	0	2	0	4	4	5
0	0	0	1	0	0	0	0	0	0	0	0	0	0	0	0	0	0	0	0	0	1
0	0	0	0	0	0	0	0	0	0	0	0	0	0	0	0	0	0	0	2	0	1
0	0	0	0	0	0	0	0	0	1	2	1	0	0	0	0	0	0	0	9	4	1
0	0	0	0	0	0	0	0	0	0	0	0	0	0	0	0	0	0	0	0	0	1
0	0	0	0	1	0	0	0	0	0	0	1	0	0	1	0	0	1	0	1	1	0
0	1	0	0	0	1	1	5	0	0	1	0	0	0	0	0	1	1	0	12	4	5
0	0	0	0	0	0	0	0	0	0	0	0	0	0	0	0	0	0	0	1	0	0
1	0	0	0	0	0	2	2	2	1	3	0	1	2	1	1	2	2	0	27	5	7
0	0	0	0	0	0	0	0	0	0	0	0	0	0	0	0	0	0	0	0	0	1
1	0	0	0	0	2	0	1	0	0	2	1	0	0	0	1	0	0	0	2	4	5
0	0	0	0	0	0	0	0	1	0	0	1	0	0	1	0	0	0	0	2	4	4
0	0	0	2	0	0	1	1	0	1	1	0	2	0	0	0	0	1	0	7	5	7
0	0	0	0	0	0	0	0	0	1	0	2	0	0	0	0	0	1	0	2	1	1
1	0	2	0	0	0	0	0	0	0	1	0	0	1	0	0	0	0	0	8	2	3
0	0	0	0	0	0	0	0	0	0	1	0	0	0	0	0	0	1	0	3	0	0
0	0	0	0	0	0	0	0	0	1	0	0	0	0	0	0	0	1	0	2	3	1
1	0	0	1	1	1	0	1	0	1	1	3	1	0	0	0	1	1	0	5	6	7
0	0	0	1	0	0	0	0	0	0	0	1	0	0	0	0	0	0	0	3	1	2
0	1	0	1	0	1	1	0	2	0	2	0	0	1	0	0	1	1	0	10	9	2
0	0	0	0	0	1	1	0	0	0	0	3	0	0	0	0	0	0	0	1	2	3
0	0	0	0	0	0	0	1	0	0	0	0	0	0	0	0	0	0	0	0	0	0
0	0	0	0	0	0	0	0	0	0	0	1	0	0	0	0	0	0	0	0	4	2
0	0	0	0	0	0	0	0	0	0	0	0	0	0	0	0	0	0	0	0	1	0
0	1	1	0	0	0	0	0	0	0	0	0	0	0	0	0	0	2	0	10	8	6
1	1	0	0	0	1	0	0	0	0	0	0	1	0	0	0	1	0	0	3	3	3
0	1	3	1	0	4	1	1	1	0	2	2	2	0	0	0	1	2	0	38	6	12
0	0	0	0	0	0	0	0	1	1	0	0	0	0	0	0	0	0	0	3	1	2
0	0	0	1	0	0	1	0	0	0	1	1	0	0	0	0	0	1	0	2	4	4
1	0	0	0	0	0	0	0	1	1	0	0	0	1	0	0	0	0	0	5	3	3
0	0	0	0	0	0	1	0	0	0	1	0	0	0	0	0	0	0	0	5	0	0
0	0	1	0	0	0	0	1	0	1	1	1	2	1	0	0	0	1	0	6	3	3
0	0	1	0	0	0	1	0	1	0	3	2	0	0	0	0	0	0	0	22	7	10
0	0	0	0	0	0	2	0	0	0	0	0	0	0	0	1	0	0	0	1	0	0
0	1	0	2	0	0	1	0	1	0	2	1	0	0	0	0	2	0	0	7	4	3
0	0	0	1	0	0	0	0	0	2	0	0	0	0	0	0	0	0	0	2	1	2
0	0	0	0	0	1	0	0	0	0	0	0	0	0	0	0	1	0	0	0	1	0
0	0	0	0	0	0	0	0	0	0	0	0	0	0	1	0	0	0	0	3	0	2
2	0	1	1	0	1	1	3	5	1	5	1	2	2	1	2	1	2	0	22	7	13
1	0	0	0	0	0	1	1	0	1	0	0	2	1	0	0	0	2	0	2	2	2
0	2	1	1	0	0	0	0	1	2	3	1	2	0	0	0	1	1	0	8	5	7
0	0	0	0	0	0	1	0	0	1	0	0	0	0	0	0	0	0	0	2	2	1
0	0	0	0	0	0	1	1	5	0	1	3	1	0	1	0	2	0	0	9	5	5
0	0	0	0	0	0	0	0	1	1	1	1	0	0	0	0	0	0	0	7	4	4
0	0	1	0	0	0	0	0	0	0	0	0	0	1	0	0	1	0	0	3	0	1
0	1	2	3	0	1	1	0	0	1	1	0	0	0	0	0	2	2	0	14	6	4
0	0	1	1	0	1	1	0	0	0	0	0	0	1	0	0	0	0	0	1	2	2
0	0	0	0	0	0	0	0	0	0	0	0	0	0	0	0	0	0	0	2	1	2
0	0	0	0	0	1	1	0	0	0	1	0	2	0	0	0	2	0	0	10	8	2
1	0	0	0	0	0	0	0	0	0	0	0	0	0	0	0	1	0	0	5	3	2
0	0	1	1	0	2	0	1	1	0	1	0	0	1	0	0	1	6	0	12	9	3
0	0	0	0	0	0	0	0	0	0	0	0	0	0	1	0	0	0	0	2	0	0
1	0	0	0	0	0	0	0	0	0	0	0	1	0	0	0	0	1	0	7	4	3
0	0	0	0	0	0	0	0	0	0	0	0	0	0	0	0	0	0	0	0	1	1
0	0	0	0	0	0	0	0	0	0	0	0	0	0	0	0	0	0	0	1	1	1
0	0	0	0	0	0	0	0	0	0	0	0	0	0	0	0	0	0	0	0	0	0
0	0	0	0	0	0	0	0	0	0	0	0	0	0	0	0	0	0	0	1	0	0
0	0	0	0	0	2	0	0	1	0	0	0	0	1	0	0	1	0	0	6	1	4
0	1	1	2	0	0	0	0	0	0	0	0	0	0	0	0	1	1	0	5	3	7
0	0	0	0	0	0	1	0	2	0	0	0	0	0	0	0	0	0	0	2	3	3
0	0	0	0	0	1	0	0	0	0	1	0	0	0	0	0	2	0	0	0	0	2
0	0	0	1	0	0	3	0	1	0	1	0	2	0	0	0	0	2	0	11	6	6
0	0	1	0	0	0	0	0	0	0	2	1	0	0	1	0	1	2	0	14	5	6
0	0	0	0	0	0	0	0	0	0	0	1	0	0	0	0	0	0	0	2	1	2
1	0	0	0	0	0	0	0	2	1	3	0	1	1	3	0	0	0	0	9	4	7
0	0	0	0	0	0	0	0	0	0	0	1	0	0	0	0	0	0	0	1	4	1
0	0	0	0	0	0	0	0	0	0	0	0	0	0	0	0	0	0	0	1	1	0
0	1	1	0	0	1	1	0	0	0	0	0	0	0	0	0	0	0	0	2	0	4
1	1	2	1	0	2	4	2	1	2	3	0	3	4	2	1	1	3	0	25	13	20
0	0	0	0	0	0	0	0	0	0	0	0	0	0	0	0	0	0	0	4	0	2
0	0	0	0	0	0	0	0	0	0	1	1	0	0	2	0	0	0	0	2	2	1
0	1	0	0	0	0	0	1	0	0	0	0	0	0	0	0	0	0	0	2	0	1
0	0	0	0	0	0	0	0	0	0	2	0	0	1	0	1	0	1	0	6	3	4
0	1	1	0	0	0	0	2	1	1	0	0	1	0	0	1	0	0	0	9	6	3
0	1	1	0	0	0	1	0	0	0	0	1	0	0	0	0	0	0	0	4	2	1
0	0	0	0	0	0	0	0	0	0	0	0	0	0	0	0	0	0	0	0	0	0
1	0	2	1	0	2	1	1	2	0	3	0	0	2	0	1	2	1	0	21	6	10
0	0	0	0	0	1	0	1	1	0	0	0	0	0	1	0	0	2	0	2	3	3
2	1	0	2	0	0	0	1	3	0	1	1	1	2	0	0	3	2	0	11	6	13
0	0	0	0	0	0	0	1	2	0	0	2	1	0	0	0	0	1	0	5	2	1
1	0	0	0	0	0	0	1	0	1	1	3	0	0	0	0	2	1	0	7	2	6
0	2	0	0	0	0	1	1	1	0	1	2	3	0	1	0	3	2	0	11	6	7
1	0	0	0	0	0	0	0	0	1	0	0	0	1	0	0	0	0	0	3	3	3
1	0	0	1	0	0	0	0	0	0	0	1	2	0	0	0	0	0	0	6	5	6
0	0	0	0	0	0	0	1	0	0	0	1	0	0	0	0	0	0	0	4	1	0
1	0	0	0	0	0	0	1	1	0	0	0	0	0	0	0	0	0	0	5	2	4
0	0	1	0	0	1	0	1	1	0	1	0	1	1	0	0	1	2	0	5	1	2
0	2	0	2	0	1	2	2	2	0	0	1	1	1	0	0	3	1	0	8	5	8
1	0	0	0	0	0	0	0	0	1	2	2	2	0	0	0	1	2	0	8	5	5
0	1	1	1	0	1	0	0	0	0	0	0	1	0	0	0	0	2	0	5	1	1
0	0	0	0	0	0	0	2	0	1	0	0	2	0	0	0	0	0	0	1	5	6
0	0	0	0	0	0	0	0	0	0	0	1	0	0	1	0	0	0	0	0	0	0
0	1	1	0	0	0	1	0	2	0	2	1	0	0	0	1	1	0	0	10	3	4
0	0	0	0	0	0	0	0	0	1	0	0	0	1	0	0	0	0	0	2	1	3
0	0	2	0	0	0	0	0	0	0	1	0	1	1	0	0	0	1	0	4	2	6
0	0	1	1	0	0	0	1	0	0	0	1	0	0	0	0	0	0	0	2	2	2
1	0	1	0	0	0	0	2	1	0	0	0	2	0	0	0	0	0	0	1	3	2
0	1	0	0	0	0	1	0	3	0	2	0	1	1	1	1	1	0	0	14	7	10
0	0	0	0	0	0	1	1	0	0	0	0	0	0	0	0	0	0	0	5	5	1
0	0	1	1	0	1	0	1	1	0	0	0	1	2	0	1	1	0	0	16	9	8
0	0	0	0	0	0	0	0	1	0	1	0	0	0	0	1	0	0	0	0	0	1
0	0	0	0	0	0	0	0	0	0	1	0	0	1	0	0	0	0	0	1	1	0
0	0	0	0	0	1	0	0	0	0	0	0	0	0	0	0	0	0	0	1	0	1
0	0	2	1	0	1	0	0	1	0	0	1	1	0	0	0	0	0	0	4	4	2
0	0	0	0	1	0	1	1	1	2	2	0	0	1	0	0	1	3	0	14	7	4
1	0	0	0	0	0	1	1	0	0	0	0	0	0	0	0	0	0	0	6	1	4
1	0	0	0	0	0	0	1	0	1	3	0	2	0	0	0	0	1	0	3	3	3
0	0	0	1	0	1	0	1	0	1	1	2	0	0	0	0	0	1	0	4	4	2
0	0	0	0	0	0	0	1	0	0	1	0	0	0	0	0	0	0	0	0	0	0
1	0	0	1	0	0	1	0	0	0	0	0	0	0	0	0	0	0	0	1	1	1
0	0	0	0	0	0	0	0	1	0	2	0	1	0	1	0	0	1	0	6	1	1
0	0	0	0	0	0	0	0	0	0	0	0	0	1	0	0	0	0	0	1	1	3
1	2	0	1	0	0	0	0	0	0	1	1	0	0	2	0	0	2	0	5	2	3
0	2	0	0	0	1	0	0	1	0	0	0	0	0	0	0	0	1	0	6	1	0
0	0	0	0	0	0	0	1	0	0	2	0	1	0	0	0	0	1	0	3	5	1
0	1	0	1	0	0	0	0	0	0	1	0	0	0	0	1	0	0	0	3	3	7
0	0	0	1	0	0	0	0	0	1	0	0	1	0	1	1	1	1	0	7	7	5
0	1	0	0	0	0	0	2	2	0	1	0	0	0	0	0	1	0	0	10	2	1
1	0	1	0	0	0	0	1	0	0	0	0	0	2	1	0	0	0	0	8	5	6
1	2	1	0	0	0	0	1	1	0	0	1	0	1	0	0	0	0	0	3	5	5
1	1	0	1	0	0	0	0	1	1	1	0	0	0	1	0	0	1	0	8	7	4
0	0	0	0	0	0	0	1	0	2	0	1	0	0	0	0	1	0	0	3	0	1
0	0	0	1	0	0	0	0	1	0	0	0	1	1	1	1	1	0	0	7	4	2
0	1	1	0	0	1	1	1	0	0	1	0	0	0	1	1	0	0	0	5	3	5
0	1	0	0	0	1	1	0	2	0	1	2	0	0	0	0	0	0	0	9	4	5
0	1	1	0	0	1	0	1	1	0	3	1	1	1	2	0	0	0	0	14	6	11
2	0	0	1	0	1	0	0	0	0	0	1	0	0	0	0	2	0	0	6	2	4
0	0	1	0	0	0	0	0	2	1	1	1	1	1	1	1	1	4	0	11	6	5
0	1	0	2	1	0	2	2	1	1	4	0	2	0	2	0	0	2	0	23	16	14
0	0	0	0	0	0	0	1	0	0	1	0	0	0	0	0	0	0	0	3	1	1
0	1	0	1	0	0	1	1	1	0	3	0	0	0	1	0	0	1	0	10	3	7
1	0	1	0	0	2	1	1	1	1	1	0	3	3	1	1	0	3	0	18	7	9
0	0	0	0	0	0	2	0	1	0	0	0	0	0	0	0	0	0	0	4	0	1
2	0	3	1	0	1	1	3	0	1	2	2	1	2	1	0	4	1	0	15	6	11
0	0	0	0	0	0	0	0	0	0	0	0	0	0	0	0	0	0	0	0	1	0
0	0	1	1	0	0	1	0	0	0	0	1	1	0	1	0	0	0	0	10	7	5
0	0	1	1	0	0	0	1	0	2	2	3	1	3	1	1	1	2	0	10	5	10
0	0	2	0	0	2	1	1	1	1	3	0	3	2	0	1	1	1	0	20	12	9
0	0	2	0	0	1	0	2	1	0	0	0	1	0	0	0	0	0	0	2	4	3
0	0	0	0	0	0	0	0	0	0	0	0	0	0	0	0	0	0	0	0	1	0
0	0	2	0	0	1	1	1	0	1	1	1	3	2	0	1	0	1	0	12	10	5
1	0	2	0	0	1	0	0	1	0	0	0	1	0	1	0	1	1	0	8	5	4
0	0	0	0	0	0	0	1	0	0	1	0	0	1	0	0	0	0	0	4	2	1
0	0	0	0	0	0	0	0	0	1	0	0	0	1	0	1	0	0	0	4	1	2
0	0	1	0	0	0	0	2	0	0	2	0	1	1	0	0	1	0	0	3	3	3
1	0	1	1	0	0	2	0	0	1	0	0	1	1	0	0	1	3	0	6	2	3
0	3	0	1	0	0	1	1	3	1	2	2	4	1	1	0	1	3	0	28	10	15
1	0	0	0	0	0	0	1	0	0	1	0	0	0	0	0	0	0	0	2	3	2
0	0	0	0	0	0	0	0	1	0	1	0	0	0	0	0	0	1	0	1	5	0
1	1	0	0	0	0	0	0	1	0	0	0	0	0	0	0	0	0	0	10	5	2
0	1	0	1	0	2	2	0	0	0	2	3	3	1	1	0	2	1	0	35	14	11
2	0	1	2	0	0	0	2	1	0	3	1	1	0	0	0	2	1	0	13	7	12
0	0	0	0	0	0	1	1	1	0	0	1	0	0	0	0	0	0	0	3	1	2
0	0	0	1	0	1	1	0	1	0	0	1	2	0	0	0	0	0	0	8	3	2
0	0	1	0	0	1	1	2	1	0	1	0	2	0	0	0	1	2	0	10	5	5
0	0	2	0	1	0	2	2	1	1	0	0	0	1	2	0	0	2	0	2	1	1
0	0	0	0	0	0	2	2	1	0	0	1	1	2	3	1	0	1	0	7	4	8
0	0	0	0	0	0	0	0	0	1	0	0	1	0	0	0	0	0	0	3	1	0
0	1	0	1	2	0	5	1	2	2	2	0	1	3	0	3	2	5	0	31	9	16
0	0	1	0	0	0	0	0	1	0	0	0	1	0	0	0	0	2	0	12	5	2
0	2	1	0	0	1	1	1	3	0	2	1	1	3	0	0	3	2	0	9	6	10
0	1	1	0	0	0	1	0	1	1	0	0	1	0	1	0	0	0	0	3	1	4
0	1	0	1	0	0	1	0	1	0	2	3	1	0	1	0	0	2	0	10	3	7
0	0	0	0	0	0	3	0	0	0	2	0	2	0	1	1	2	1	0	17	9	11
0	0	0	0	0	0	1	1	0	0	0	0	0	0	0	0	0	0	0	2	1	3
1	0	1	0	0	0	0	1	0	0	0	0	0	0	0	0	0	1	0	1	0	1
1	3	1	0	0	0	1	1	1	0	0	0	1	1	0	0	2	1	0	19	10	13
1	0	0	0	0	0	0	0	0	0	0	0	0	0	0	0	0	0	1	4	3	2
1	2	1	1	0	0	3	0	3	3	3	0	3	2	0	1	2	2	0	10	20	12
0	0	0	2	1	2	0	0	3	0	2	0	5	3	0	1	1	6	0	28	9	11
4	3	2	2	0	2	9	6	1	0	5	2	2	3	5	3	6	10	0	50	35	25
0	0	0	0	0	0	0	0	0	1	0	1	0	0	0	0	0	0	0	3	2	3
0	0	1	1	0	0	0	0	0	0	3	0	1	0	0	0	0	0	0	6	5	2
0	0	1	0	0	0	0	0	0	0	0	0	0	0	0	0	0	1	0	2	0	2
0	0	0	0	0	0	1	0	0	0	0	0	0	0	0	0	0	1	0	9	2	4
0	0	0	0	0	0	0	0	0	0	0	0	0	0	0	1	0	0	0	0	1	0
0	0	1	1	0	1	1	2	3	1	0	0	0	1	0	0	1	1	0	17	8	6
0	1	0	0	0	0	0	0	0	0	0	0	0	0	0	0	0	0	0	1	1	2
0	0	0	0	0	0	1	0	0	0	1	0	0	0	0	0	0	0	0	3	2	2
0	0	0	0	0	0	0	0	0	0	0	0	0	0	1	0	0	1	0	2	1	2
0	0	0	0	0	0	0	0	0	0	1	0	0	0	0	0	0	0	0	0	0	0
0	0	0	0	0	0	0	0	0	0	1	0	1	0	0	0	0	0	0	2	2	2
1	0	0	0	0	1	1	0	1	0	3	2	1	2	2	0	3	6	0	20	11	10
0	0	1	1	0	0	1	0	0	1	1	1	1	0	1	0	0	1	0	10	5	9
0	0	1	3	0	0	0	0	1	2	1	1	0	0	0	1	1	0	0	9	6	2
0	0	1	0	0	0	0	0	0	0	0	0	0	0	0	0	0	0	0	1	0	4
1	0	1	1	0	0	2	0	0	2	0	0	1	0	0	0	0	2	0	10	4	4
0	1	0	1	0	0	1	0	1	0	1	1	0	0	0	1	0	1	0	6	5	1
0	0	0	0	0	1	1	0	1	0	1	0	0	1	0	0	0	0	0	6	1	3
1	0	0	0	0	0	0	1	0	0	0	1	0	0	0	1	0	0	0	4	3	1
1	0	0	1	0	0	0	0	0	0	0	0	1	0	0	0	0	1	0	2	2	3
0	0	0	0	0	0	0	0	2	0	0	0	0	0	0	0	2	0	0	6	0	2
0	0	0	0	0	0	0	0	0	0	0	1	0	0	0	0	0	0	0	1	1	0
2	1	2	1	0	0	0	1	0	1	3	1	0	2	2	1	0	2	0	9	6	7
1	1	4	0	0	2	1	3	1	0	2	1	0	2	0	1	1	1	0	16	12	10
0	0	3	1	0	2	0	2	1	2	1	0	1	2	1	0	1	2	0	14	11	9
2	1	1	0	0	2	0	0	0	1	0	1	0	0	0	0	3	0	0	5	3	4
1	1	0	1	0	0	0	0	0	0	0	0	0	0	0	0	1	1	0	12	6	6
0	0	0	0	0	0	0	1	0	0	2	1	0	0	1	0	1	0	0	6	4	6
1	0	0	0	0	1	0	0	0	0	0	0	0	0	0	0	0	0	0	3	2	3
0	0	1	2	0	0	0	0	1	0	1	0	0	0	0	0	0	1	0	3	5	4
0	0	0	2	0	0	0	0	0	0	0	0	1	0	0	0	1	0	0	4	4	4
0	0	1	0	0	0	0	0	1	1	0	0	0	0	0	0	1	0	0	2	0	4
0	0	0	0	0	0	0	0	1	0	0	0	0	0	0	0	1	1	0	2	0	1
2	1	1	0	0	0	0	0	0	1	0	2	2	0	0	1	0	1	0	6	9	6
0	0	0	0	0	0	0	0	0	0	0	0	0	0	1	0	1	0	0	3	0	1
0	0	0	0	0	0	0	0	0	0	0	0	0	0	0	0	0	0	0	1	0	1
0	0	0	0	0	0	0	0	0	0	0	0	0	0	0	0	0	0	0	0	0	0
0	0	0	1	0	0	0	0	0	0	0	0	0	0	0	1	0	0	0	1	2	4
0	0	0	1	1	1	0	0	1	0	1	0	0	0	0	0	0	0	0	2	2	2
1	0	0	1	0	0	1	0	0	2	0	1	0	0	3	1	0	1	0	14	4	9
0	0	1	0	0	0	0	0	1	0	2	0	0	0	0	1	0	0	0	5	2	1
0	0	0	0	0	0	1	0	0	0	1	0	0	1	0	1	0	0	0	3	2	1
0	0	0	0	0	0	0	0	2	0	0	0	0	0	0	0	0	0	0	2	2	2
1	0	0	1	1	0	0	0	1	1	0	0	1	0	0	0	1	0	0	12	4	3
0	0	0	0	0	0	0	0	2	1	2	0	0	1	0	0	1	4	0	6	7	7
0	0	0	0	0	0	0	0	2	0	1	0	0	0	1	0	1	1	0	10	2	2
0	0	0	0	0	0	2	0	0	0	1	0	0	0	0	0	1	0	0	7	1	4
0	0	1	1	0	1	1	1	0	1	1	0	1	0	0	0	1	1	0	3	7	8
0	0	0	0	0	0	0	0	0	0	1	0	0	0	0	0	0	0	0	0	2	1
0	0	0	0	0	0	0	0	0	0	0	0	0	0	0	0	0	0	0	1	0	0
0	0	1	0	0	0	1	0	0	0	0	0	0	0	0	0	0	0	0	5	0	0
0	0	0	0	0	0	0	0	1	0	1	2	0	0	0	0	0	1	0	12	3	3
0	0	0	0	0	0	1	0	1	0	0	0	0	1	0	0	0	1	0	3	3	0
0	0	0	0	0	0	0	0	1	0	0	0	0	0	0	0	1	0	0	2	0	0
0	0	0	0	0	0	0	0	4	0	0	1	0	1	1	0	0	3	0	12	7	11
0	0	0	0	0	0	0	1	0	0	0	1	0	0	0	0	0	2	0	4	1	2
3	1	5	1	0	4	5	1	4	4	11	4	1	5	1	1	3	3	0	51	23	26
0	0	0	0	0	0	0	1	0	1	1	1	1	0	0	0	1	0	0	9	6	5
0	0	0	0	0	0	0	1	0	1	0	0	0	0	0	0	0	0	0	1	0	0
1	3	0	1	0	1	0	4	2	0	2	1	0	0	1	1	0	0	0	13	11	9
0	0	0	0	0	0	0	0	0	0	0	0	0	0	0	0	0	0	0	2	2	1
0	0	0	0	0	0	0	0	0	0	1	1	0	1	0	1	1	0	0	5	0	0
0	0	0	0	0	0	1	0	0	0	2	0	1	0	0	0	0	1	0	3	1	2
0	2	0	0	0	1	0	1	0	1	0	1	0	0	0	0	2	0	0	7	5	2
0	0	0	0	0	1	0	0	0	0	2	2	2	0	2	0	1	0	0	5	4	2
2	0	0	1	0	1	1	0	0	0	0	2	0	1	0	1	1	2	0	12	6	6
0	0	1	0	0	0	1	1	0	0	0	0	1	1	0	0	0	0	0	2	1	0
1	0	1	0	1	0	0	0	2	0	0	0	1	2	0	0	1	1	0	8	1	8
0	0	0	0	0	0	0	0	1	0	0	0	0	0	0	0	0	1	0	1	3	1
0	0	0	0	0	0	0	0	2	0	0	0	0	1	0	0	0	0	0	2	7	2
0	0	0	0	0	0	0	0	0	0	0	0	0	0	0	1	0	0	0	6	4	1
0	0	0	0	0	0	0	0	0	0	0	0	0	0	0	0	0	0	0	0	1	0
2	0	1	0	0	1	1	1	2	1	2	0	2	2	0	1	1	2	0	26	12	9
0	0	0	0	0	0	0	0	1	0	0	0	1	0	0	0	0	0	0	5	2	3
0	1	1	2	0	1	2	0	0	0	2	1	0	0	0	0	0	1	0	18	4	6
1	0	1	0	0	0	0	0	1	0	1	0	0	1	0	2	0	1	0	8	3	6
0	0	4	3	0	1	2	4	0	5	5	0	4	1	0	0	4	3	0	32	12	11
0	0	0	0	0	0	0	0	0	0	0	0	0	2	0	2	0	0	0	1	2	0
0	0	0	0	0	0	1	0	0	0	0	0	0	1	0	0	0	0	0	2	1	3
0	0	3	1	0	0	0	0	0	0	4	1	1	0	0	0	3	0	0	20	6	5
1	1	0	0	0	0	3	0	1	0	0	0	0	0	0	0	1	0	0	8	2	8
0	1	1	0	0	2	1	1	3	0	1	0	1	0	0	0	5	2	0	10	7	12
0	0	0	0	0	0	0	0	0	0	1	1	0	1	0	0	1	1	0	4	1	1
0	1	0	0	0	1	1	0	0	0	3	0	1	0	0	0	1	2	0	12	6	4
0	0	0	0	0	2	1	0	0	0	0	1	0	1	0	0	0	1	0	9	2	7
0	0	0	2	1	0	0	1	1	0	2	0	2	0	1	0	0	1	0	11	5	4
0	0	2	2	0	0	1	1	0	1	1	0	3	1	0	0	0	2	0	15	7	10
1	0	0	0	0	1	0	0	0	0	0	0	0	0	0	1	1	0	0	7	3	2
0	0	0	1	0	0	0	0	0	0	0	0	0	0	0	0	0	0	0	1	0	6
0	0	0	0	0	0	0	1	1	0	0	0	0	1	1	0	0	0	0	2	1	1
0	0	0	0	0	0	1	0	0	0	1	1	1	1	1	0	0	0	0	9	1	5
0	0	0	0	0	0	0	1	0	0	2	0	0	0	0	0	0	0	0	4	2	3
0	0	0	0	0	0	0	2	0	0	2	0	2	0	1	0	0	0	0	4	0	4
1	1	3	0	0	1	1	1	6	0	1	0	0	0	0	0	1	4	0	14	10	9
0	0	0	0	0	0	0	0	1	1	1	0	1	0	0	0	0	1	0	3	2	0
0	0	0	0	0	1	0	1	1	1	3	0	1	0	0	2	1	1	0	8	6	7
0	2	0	0	0	0	0	1	1	1	0	0	0	0	1	0	0	0	0	4	3	2
1	0	0	0	0	1	2	0	1	1	1	1	0	0	0	1	1	0	0	3	2	5
0	0	1	0	0	0	0	0	0	0	0	0	0	0	0	0	1	0	0	2	2	2
0	2	3	1	1	0	3	3	4	3	1	1	4	1	2	0	4	4	0	37	17	22
0	0	0	0	0	0	0	0	0	0	0	1	0	0	0	0	1	0	0	3	0	1
0	1	1	0	0	0	1	0	0	0	1	0	0	0	1	1	1	0	0	5	3	5
0	1	0	0	0	1	3	0	1	0	2	0	1	1	1	1	0	0	0	7	5	4
0	0	0	0	0	0	0	0	1	0	0	1	0	1	0	0	0	0	0	1	0	0
0	1	0	0	0	0	0	0	0	0	1	0	0	0	0	0	0	0	0	0	2	2
0	0	0	0	0	0	0	0	1	0	0	0	1	0	0	0	1	0	0	3	5	0
1	1	0	0	1	1	0	1	0	1	1	1	1	1	0	1	2	0	0	15	5	11
1	1	0	2	0	1	0	0	2	0	0	1	0	0	1	0	0	4	0	13	12	12
0	0	0	0	0	0	0	0	2	1	0	0	0	0	1	0	0	0	0	5	0	1
1	0	0	1	0	0	0	0	1	0	1	1	1	0	0	0	0	0	0	1	3	1
0	1	0	1	0	1	0	0	1	2	0	0	0	0	2	0	0	1	0	9	6	1
0	0	0	0	0	0	0	0	0	0	2	0	0	0	0	0	1	1	0	1	2	1
1	0	0	0	0	0	0	0	1	0	1	0	1	0	0	0	0	0	0	1	1	2
1	0	0	1	0	0	0	1	1	2	0	1	0	2	0	0	1	1	0	3	2	8
1	0	0	0	0	0	0	0	0	0	0	0	0	0	0	0	0	0	0	0	0	2
0	2	0	0	0	1	0	0	0	0	1	0	0	0	0	0	1	0	0	2	1	3
0	0	0	0	0	0	0	0	0	0	2	1	2	0	0	0	0	0	0	3	5	1
1	0	1	2	0	1	0	1	1	0	0	2	0	1	1	1	0	0	0	12	7	9
0	0	1	0	0	0	0	0	0	0	1	0	0	1	1	0	0	0	0	5	2	0
0	0	0	0	0	0	0	0	0	0	0	0	0	0	0	0	0	0	0	6	0	1
2	0	1	0	0	0	0	2	0	0	0	0	1	0	0	0	0	0	0	4	3	1
0	0	0	0	0	0	0	0	0	0	0	1	0	0	0	0	0	0	0	1	1	2
0	0	0	0	0	0	0	0	0	0	0	0	0	0	0	0	0	0	0	1	0	0
0	0	0	0	0	0	0	0	1	0	0	1	1	0	0	0	1	0	0	6	1	2
0	0	0	0	0	0	1	0	0	0	1	0	1	0	0	0	0	0	0	5	1	2
1	0	0	0	0	0	0	0	2	0	1	1	0	0	0	0	2	0	1	8	10	5
0	1	0	1	0	1	0	0	0	0	1	0	1	0	0	0	1	0	0	5	4	0
0	0	1	0	0	1	2	1	0	3	4	0	0	0	0	0	1	1	0	5	7	4
0	0	0	0	0	0	0	0	0	0	0	0	0	1	0	0	0	0	0	0	1	0
2	0	0	0	0	0	0	0	0	0	1	1	0	1	0	0	0	0	0	7	3	3
1	1	0	0	0	2	1	0	0	0	2	2	1	0	0	0	1	0	0	11	7	4
0	0	1	0	0	1	0	0	0	0	2	0	0	0	0	0	0	0	0	4	3	5
1	0	1	1	0	0	1	1	1	1	2	1	2	1	1	0	2	2	0	19	9	14
0	0	0	0	0	0	0	0	0	0	0	0	0	0	0	0	0	0	0	3	0	2
0	1	0	1	0	1	1	0	1	0	2	1	1	0	1	0	0	3	0	7	8	7
0	0	0	0	0	0	0	0	0	0	0	0	0	0	0	0	0	0	0	1	0	0
1	0	0	1	0	0	0	1	0	0	0	0	1	0	0	0	0	0	0	3	2	1
0	0	0	1	0	0	0	0	0	0	1	0	0	0	0	0	1	0	0	5	2	2
0	0	0	0	0	0	0	0	0	1	0	0	0	0	0	1	1	0	0	5	4	1
0	0	2	0	0	0	0	0	0	0	1	1	2	2	0	0	0	0	0	7	2	2
0	0	0	0	0	0	0	0	0	1	0	0	0	0	0	0	0	1	0	1	0	3
0	0	0	1	0	0	0	0	0	0	1	1	0	1	0	0	0	1	0	7	2	2
0	1	5	1	0	1	0	1	5	1	8	1	0	1	2	0	3	2	0	31	10	18
0	0	0	1	0	0	1	1	1	0	0	3	0	1	0	0	0	2	0	8	7	5
1	1	2	2	0	1	0	0	0	1	0	1	1	0	0	3	5	0	0	14	5	3
0	0	0	0	0	0	0	0	0	0	0	0	0	0	0	0	0	0	0	1	0	0
0	0	0	0	0	0	0	0	0	0	0	0	0	0	0	0	0	0	0	3	3	1
0	0	0	0	0	0	0	0	1	1	0	1	0	0	0	0	0	0	0	0	1	0
0	1	0	0	0	2	0	0	0	1	1	0	0	0	0	0	1	0	0	1	0	1
0	0	0	0	0	0	0	0	0	0	0	0	0	0	0	0	0	0	0	2	0	1
0	0	1	0	0	0	0	2	1	1	0	0	0	1	0	1	0	0	0	5	2	5
0	0	0	0	0	0	0	0	0	0	0	1	0	0	0	0	0	0	0	1	0	0
0	0	0	0	0	0	0	0	0	0	1	0	0	0	0	0	0	0	0	2	2	1
0	0	1	0	0	0	0	0	0	0	0	1	0	0	0	0	0	0	0	0	1	0
0	0	0	0	0	0	0	1	1	0	0	0	0	0	0	0	1	0	0	4	0	1
0	1	0	0	0	0	0	1	0	0	0	0	0	0	0	0	0	0	0	3	1	4
0	0	0	0	0	0	0	0	1	0	0	0	0	0	0	0	0	0	0	1	1	0
0	0	0	0	0	0	1	0	0	0	1	0	0	0	0	0	1	1	0	5	6	5
0	0	0	0	0	0	0	0	1	0	0	0	0	0	0	1	1	0	0	4	3	4
0	0	0	0	0	0	0	0	1	0	1	0	0	0	0	0	0	0	0	0	0	0
1	0	0	0	0	1	0	0	0	1	1	0	1	0	1	0	0	0	0	9	5	6
0	0	0	0	0	0	0	0	0	0	0	0	0	0	0	0	0	0	0	2	0	3
0	0	1	0	1	0	0	0	0	0	0	0	1	0	0	0	0	1	0	0	1	0
0	0	0	0	0	0	0	0	0	0	0	0	0	0	0	0	1	0	0	3	1	1
0	0	0	0	0	0	1	0	0	0	0	0	0	0	0	0	1	2	0	5	7	3
0	0	0	0	0	0	0	0	0	0	0	0	1	0	0	0	0	0	0	1	1	0
0	0	1	0	0	0	0	0	0	0	0	0	0	0	0	0	0	0	0	1	1	0
0	0	1	0	0	0	0	0	1	1	0	0	0	1	0	0	2	0	0	6	6	3
0	0	1	0	0	2	0	0	1	0	0	0	0	0	1	0	0	0	0	3	1	2
1	1	2	2	1	3	5	3	3	2	5	4	3	0	1	0	2	3	0	21	11	8
0	0	1	4	0	3	2	2	1	0	2	0	0	3	2	2	4	1	0	30	11	13
0	0	0	0	0	0	0	0	0	0	0	0	0	0	0	1	0	0	0	3	1	2
0	0	0	0	0	0	0	0	0	0	0	0	0	0	0	0	0	0	0	1	2	1
0	0	0	0	0	0	0	0	0	0	1	0	1	0	0	0	0	0	0	1	0	0
1	0	0	0	0	0	1	1	0	0	0	0	0	1	1	0	0	0	0	1	0	1
0	0	0	0	0	2	2	0	0	0	2	1	1	1	0	0	0	0	0	14	6	5
0	0	0	0	0	1	1	0	1	0	0	1	0	0	0	0	0	0	0	7	4	5
0	0	0	0	0	0	0	0	0	0	0	0	0	0	0	0	0	0	0	1	0	0
0	0	0	0	0	0	0	1	0	0	0	0	1	0	0	0	0	1	0	3	0	1
0	0	1	1	0	0	0	0	0	1	1	0	0	0	0	0	0	0	0	5	2	4
0	0	0	0	0	0	0	0	0	0	0	0	1	0	0	0	0	1	0	0	0	0
0	0	1	0	0	0	0	0	0	0	0	1	0	0	0	0	0	2	0	3	3	4
0	0	2	1	0	1	1	1	3	1	1	3	0	1	0	0	3	3	0	14	10	7
1	0	1	0	0	0	1	0	0	0	0	0	1	1	0	0	2	0	0	1	2	2
0	0	0	0	0	0	0	0	0	0	1	2	0	0	0	0	0	0	0	1	1	1
0	0	1	1	0	0	0	0	0	0	0	0	0	0	0	0	0	0	0	2	0	2
0	1	0	0	0	1	0	0	0	1	0	0	0	0	0	0	0	0	0	1	1	0
0	0	0	0	0	2	0	0	1	1	3	1	0	0	0	0	0	0	0	9	0	3
0	0	0	0	0	0	0	1	0	1	0	0	0	0	0	0	0	1	0	6	2	4
0	0	0	0	0	0	0	0	0	0	0	0	0	0	0	0	0	0	0	0	0	0
0	0	0	0	0	0	0	0	0	0	0	0	0	0	0	0	0	0	0	1	1	2
1	1	0	0	0	0	0	1	0	0	0	0	0	0	0	0	0	0	0	0	0	0
0	0	0	0	0	0	0	0	0	0	0	0	0	0	0	0	0	1	0	2	0	2
0	0	1	1	0	1	0	0	1	2	0	0	0	1	0	0	0	2	0	10	8	7
0	0	0	0	0	0	0	0	0	1	0	0	0	0	0	0	0	0	0	0	0	0
0	0	0	0	0	0	0	0	0	0	1	2	0	0	0	1	0	0	0	4	4	0
0	0	0	0	0	0	1	0	0	0	1	2	2	2	0	0	0	2	0	13	4	2
1	2	2	1	0	2	2	0	1	2	1	0	1	1	1	1	1	2	0	11	7	9
0	0	0	0	0	0	1	1	0	1	0	1	1	2	0	0	0	0	0	5	1	2
0	0	0	1	0	1	2	1	0	1	0	0	0	0	0	0	0	0	0	8	6	3
0	0	0	0	0	0	0	0	0	0	0	0	0	0	0	0	1	0	0	1	0	1
0	0	1	0	0	0	0	0	0	0	0	0	0	0	0	0	1	0	0	1	1	0
0	0	1	0	0	0	0	0	0	0	0	0	2	1	0	0	0	0	0	2	1	0
0	2	1	3	0	3	4	2	1	2	1	2	0	0	1	0	1	3	0	33	7	18
1	1	0	0	0	0	1	0	1	0	2	0	0	1	0	1	0	0	0	5	9	4
0	1	0	1	0	0	1	1	2	1	2	2	2	0	2	0	0	3	0	21	9	7
0	0	0	1	0	0	0	0	0	0	0	0	0	1	0	0	0	0	0	0	3	2
0	0	0	0	0	0	1	0	0	0	1	0	0	0	0	0	0	1	0	7	3	2
0	0	0	0	0	0	0	0	0	0	0	0	0	0	0	0	0	0	0	0	0	0
1	0	0	0	0	2	0	0	0	0	0	0	1	0	0	0	1	2	0	5	3	4
0	0	1	0	0	0	1	0	2	0	0	0	2	0	0	0	1	1	0	5	2	1
0	0	0	0	0	0	1	1	0	0	0	0	2	0	0	0	0	0	0	1	3	2
0	0	0	0	0	0	0	0	1	0	0	0	0	0	0	0	0	0	0	0	0	2
0	0	0	0	0	0	0	0	0	0	0	1	0	0	0	0	0	1	0	0	0	2
0	2	0	0	0	1	0	0	0	1	2	0	0	4	0	0	0	1	0	5	5	3
0	0	0	0	0	0	0	0	0	0	0	0	0	0	0	0	0	0	0	1	0	1
0	1	1	0	0	1	1	1	2	1	1	0	1	2	1	1	1	2	0	14	5	7
0	0	0	0	0	1	0	0	0	0	3	1	0	0	0	0	0	1	0	2	2	0
0	0	0	0	0	0	0	0	0	0	0	0	0	0	0	0	0	0	0	0	0	0
0	0	0	0	0	1	1	0	2	0	0	0	1	0	0	0	0	2	0	12	8	6
0	0	1	0	0	1	0	0	2	0	0	0	0	1	1	0	0	1	0	6	4	9
0	0	0	0	0	0	0	0	0	0	0	0	1	0	0	0	0	0	0	3	1	0
1	1	1	0	0	2	4	1	0	1	3	2	1	1	0	1	0	2	0	10	13	7
1	0	0	1	0	0	6	1	0	0	1	1	1	2	1	0	0	1	0	10	6	1
0	0	0	0	0	0	0	0	0	0	0	0	1	1	0	0	0	1	0	4	2	1
0	0	0	0	0	1	0	0	1	0	0	0	0	0	0	0	0	1	0	6	2	1
1	0	0	0	0	0	2	0	1	1	1	0	1	2	0	0	1	1	0	3	5	5
0	0	0	0	0	1	0	0	1	0	0	0	1	0	0	0	0	0	0	1	0	0
0	0	0	0	0	0	0	0	0	0	0	0	0	0	0	0	0	1	0	1	0	0
0	0	0	0	0	0	0	0	0	0	0	0	0	0	0	0	0	0	0	2	0	1
0	0	0	0	0	0	1	0	0	0	0	1	2	0	0	1	0	0	0	11	2	5
0	0	0	1	0	0	0	1	0	0	0	0	0	0	0	0	0	0	0	2	1	0
0	0	0	1	0	0	0	1	0	0	1	2	2	0	0	1	1	2	0	9	4	10
0	0	0	0	0	0	0	0	0	0	0	0	0	0	0	0	0	0	0	0	1	0
0	2	0	0	0	0	1	0	0	0	1	0	0	1	1	0	0	1	0	9	4	3
1	0	0	0	0	1	0	1	0	0	3	0	0	0	0	0	0	0	0	0	1	2
0	0	1	0	0	0	0	1	0	0	2	0	1	0	0	2	0	0	0	9	6	5
0	0	0	0	0	0	0	0	0	0	0	0	0	0	0	0	0	0	0	0	0	0
0	0	0	0	0	1	0	0	0	0	1	0	0	1	0	0	0	0	0	4	5	0
0	0	0	0	0	0	0	0	1	0	0	0	0	0	0	0	0	0	0	1	0	0
0	0	0	0	0	0	0	1	0	2	0	0	0	0	0	0	0	0	0	5	3	2
0	0	0	0	0	0	0	0	0	0	0	0	0	0	0	0	0	0	0	1	0	0
0	0	0	0	0	0	0	1	0	0	0	0	0	0	0	0	0	0	0	0	1	0
0	0	0	0	0	0	0	0	0	0	0	0	0	0	0	0	0	0	0	1	0	0
0	0	0	0	0	0	0	0	0	1	0	0	0	0	0	0	0	1	0	4	4	2
0	0	0	0	0	0	0	0	0	0	0	0	0	0	0	0	0	0	0	2	0	0
0	0	0	1	0	1	0	1	1	1	1	0	1	0	1	0	1	2	0	16	6	9
1	0	1	0	0	0	0	0	0	0	0	1	0	2	0	0	1	0	0	1	2	6
1	0	0	0	0	0	1	2	0	0	1	1	0	0	0	0	1	0	0	9	2	3
0	3	1	0	0	0	0	0	0	0	0	0	0	0	0	0	0	0	0	2	1	2
0	0	0	0	0	0	1	0	0	0	0	0	0	0	0	0	0	0	0	1	2	0
1	0	1	0	0	0	1	0	1	0	1	0	1	1	0	0	0	0	0	5	7	1
1	1	0	0	0	1	1	0	0	1	3	1	1	0	0	0	0	2	0	10	4	6
0	0	1	0	0	0	0	0	1	0	4	1	0	2	0	0	0	0	0	11	5	5
0	0	0	0	0	0	0	0	0	0	0	0	0	0	1	0	0	0	0	3	0	0
0	0	0	0	0	0	0	0	0	0	0	0	0	0	0	0	1	0	0	2	0	3
0	0	0	0	0	0	0	0	1	0	0	1	1	0	0	0	0	0	0	3	1	4
0	0	0	0	0	0	0	0	1	0	0	0	0	0	0	0	0	0	0	1	3	0
0	0	0	0	0	0	1	0	2	0	2	1	0	0	0	0	0	0	0	5	5	3
0	0	1	3	0	0	0	1	1	0	0	0	0	0	0	0	1	2	0	7	3	1
2	0	0	0	0	1	1	0	2	0	0	0	0	1	1	0	0	1	0	6	1	2
0	0	1	0	0	0	0	0	1	0	0	0	0	1	0	0	0	1	0	4	0	2
0	0	0	1	0	0	1	0	0	0	0	0	0	0	0	0	1	1	0	4	2	3
0	0	0	0	0	0	0	0	0	0	0	1	0	0	0	0	0	0	0	2	2	1
0	0	0	0	0	1	0	0	0	0	0	0	0	0	0	0	0	2	0	2	2	0
0	1	0	2	0	0	0	0	0	0	0	1	1	0	0	0	1	0	0	3	4	1
1	0	0	0	0	0	0	0	0	0	1	1	0	2	0	0	0	1	0	3	3	1
0	0	2	1	0	0	1	1	0	0	0	0	1	0	0	1	3	1	0	8	3	2
0	0	0	1	0	0	0	1	0	0	2	1	2	0	0	0	0	2	0	4	6	5
0	0	0	0	0	0	1	2	0	0	0	1	0	0	0	0	0	0	0	1	1	2
0	0	0	0	0	0	0	0	0	0	0	0	0	0	0	0	0	1	0	1	0	2
0	0	0	0	0	0	0	0	0	0	0	0	0	0	0	0	0	0	0	0	2	0
0	0	1	0	0	1	0	0	0	0	0	0	0	0	0	0	0	0	0	3	0	0
0	0	0	0	0	0	0	0	0	1	1	0	1	0	0	0	0	0	0	3	2	1
0	0	0	0	0	0	0	0	1	0	0	0	0	0	0	0	0	0	0	1	1	0
0	1	0	2	0	0	0	0	1	0	1	0	0	0	0	0	1	1	0	7	4	4
0	0	0	0	0	0	0	0	0	0	0	0	0	0	0	0	0	0	0	1	1	0
0	0	0	0	0	0	0	1	0	0	1	0	0	0	0	0	0	0	0	1	0	0
1	1	0	1	0	0	0	0	1	1	0	0	0	1	0	0	1	0	0	4	0	4
0	0	0	0	0	0	0	1	0	0	0	0	0	1	0	0	0	0	0	2	0	1
0	0	0	0	0	0	0	0	0	1	0	0	0	0	0	0	1	0	0	1	1	0
0	0	0	0	0	0	1	0	1	1	2	2	1	1	2	0	0	1	0	3	4	4
0	0	1	0	0	0	1	1	0	0	1	0	1	1	0	0	0	2	0	1	6	3
0	0	0	0	0	0	0	0	0	0	1	0	0	0	1	0	0	0	0	4	0	2
0	0	0	0	0	0	0	0	0	0	1	0	0	0	0	0	0	0	0	3	1	3
0	0	0	0	0	1	0	0	2	0	0	1	0	1	0	0	0	1	0	6	1	2
0	0	0	0	0	0	0	0	0	0	0	0	1	0	0	0	0	0	0	2	2	1
0	0	1	1	0	0	0	0	1	1	0	2	0	0	0	0	1	1	0	8	1	5
0	0	0	0	0	0	1	1	1	1	1	0	0	1	0	1	0	0	0	3	1	4
0	1	0	0	0	0	0	0	1	0	1	0	0	0	0	0	0	0	0	2	3	0
0	0	2	0	0	0	0	0	0	1	0	0	0	0	0	0	1	2	0	8	4	3
0	0	1	1	0	0	0	0	0	0	0	0	1	0	0	0	0	0	0	9	2	3
0	0	0	1	0	1	0	0	0	0	0	0	0	0	1	0	0	1	0	0	3	2
0	0	0	0	0	1	0	1	0	0	1	2	1	1	0	0	0	1	0	5	1	0
0	0	1	0	0	0	1	0	0	1	0	0	0	0	1	0	0	0	0	3	3	1
0	0	0	0	0	0	0	1	0	0	0	1	0	0	2	0	0	0	0	5	2	2
0	0	1	0	0	1	0	0	0	0	0	0	0	0	1	0	0	0	0	5	2	3
0	1	0	1	0	1	0	1	0	0	0	0	0	0	1	0	0	0	0	5	2	6
0	0	0	0	0	0	0	0	1	0	1	0	0	0	1	0	0	0	0	0	1	1
0	0	1	0	0	0	0	0	0	0	1	1	1	0	0	0	0	0	0	6	2	0
0	0	1	0	0	0	1	1	1	0	0	0	0	0	0	0	0	0	0	8	3	3
0	0	0	0	0	0	0	0	1	0	0	0	0	0	0	0	0	0	0	1	0	0
0	0	1	0	1	0	0	0	0	0	1	0	1	0	0	0	1	0	0	1	0	3
1	1	0	0	0	0	1	0	1	1	1	2	0	0	0	1	0	0	0	13	4	2
0	0	0	1	0	0	0	0	3	0	0	0	0	0	0	0	0	0	0	4	1	2
0	1	0	0	0	0	0	2	0	0	2	1	1	2	1	0	0	1	0	7	3	8
1	0	1	1	0	1	0	1	0	1	0	0	0	0	0	1	0	1	0	5	3	3
1	0	1	0	0	1	1	0	2	0	1	0	3	0	0	0	2	3	0	14	9	16
0	0	0	0	0	0	0	0	0	0	0	0	0	0	0	0	0	0	0	0	0	0
0	0	1	0	0	1	0	0	0	0	1	0	0	0	0	0	0	1	0	5	6	6
0	0	1	0	0	0	0	0	1	0	0	0	0	0	0	0	0	0	0	1	2	0
1	0	0	0	0	0	0	1	0	0	0	0	0	1	0	0	0	0	0	0	0	2
0	0	0	0	0	2	0	0	2	0	2	1	0	0	1	0	0	1	0	3	4	6
0	0	0	0	0	0	0	0	0	0	0	0	0	0	0	0	0	0	0	1	2	0
0	1	1	0	0	0	0	0	1	0	1	0	0	0	0	0	0	2	0	0	3	3
2	0	1	0	0	0	1	0	0	1	1	0	0	0	0	0	1	1	0	8	2	2
0	0	2	0	1	0	2	2	0	0	1	1	0	1	0	0	0	0	0	6	4	3
0	0	2	1	0	0	0	2	1	1	2	0	1	2	0	0	1	1	0	10	3	5
0	0	0	0	0	0	0	0	0	0	0	0	0	0	1	0	0	1	0	3	4	3
1	0	0	1	0	0	0	0	0	0	0	0	1	0	0	0	0	0	0	2	0	0
0	0	0	0	0	0	0	0	0	0	0	0	0	0	0	0	0	0	0	0	0	0
0	0	0	0	0	0	0	0	0	0	1	0	0	0	0	0	0	1	0	6	2	3
1	1	4	0	0	0	0	1	1	1	1	1	2	0	0	0	3	0	0	5	8	9
0	0	0	0	0	0	0	0	0	0	0	0	0	0	0	0	0	0	0	0	0	0
0	0	0	0	0	0	0	0	0	0	0	0	0	0	0	0	0	0	0	1	0	4
0	0	1	0	0	0	0	0	0	0	0	0	0	0	0	1	0	0	0	3	0	2
0	1	0	0	0	0	1	0	0	0	0	1	0	0	0	0	0	1	0	8	3	4
0	0	0	0	0	1	0	0	0	0	1	0	0	0	0	2	1	0	0	4	2	3
0	0	0	0	0	1	1	0	0	0	0	0	0	0	0	0	0	0	0	3	1	0
0	0	1	0	0	0	0	0	0	0	0	0	0	0	0	1	0	0	0	1	2	1
0	0	0	0	0	0	0	0	0	1	0	0	0	0	0	0	0	0	0	1	0	0
0	0	0	0	0	0	0	0	0	0	1	1	0	0	0	0	0	0	0	1	1	1
0	0	0	2	0	0	0	0	0	0	0	0	0	0	0	0	0	0	0	4	1	0
0	0	0	0	0	0	0	0	0	1	1	2	0	0	0	0	0	0	0	9	5	5
0	1	0	0	0	1	0	0	0	1	0	0	1	0	0	0	0	0	0	3	0	0
0	0	0	0	0	1	0	1	0	0	1	0	0	0	0	1	0	0	0	5	3	4
0	0	0	0	0	0	0	0	0	0	1	0	0	0	0	0	0	0	0	2	2	1
0	0	0	1	0	0	0	0	0	0	0	2	0	0	0	0	0	1	0	8	2	4
0	0	0	0	1	0	0	1	0	0	0	1	0	0	1	0	0	0	0	7	1	3
0	0	0	0	0	0	0	1	0	0	0	1	0	0	0	0	0	0	0	5	1	0
0	0	0	0	0	0	0	0	1	0	0	0	1	1	0	0	0	0	0	1	0	0
1	0	1	0	1	0	0	1	1	0	3	0	0	1	0	0	2	1	0	9	4	5
0	1	0	0	0	0	0	0	0	0	0	1	0	0	0	0	0	1	0	4	3	3
1	0	7	0	1	1	2	2	3	1	1	0	0	0	2	0	2	2	0	9	8	9
0	1	0	1	0	0	3	1	1	1	2	2	0	0	0	0	1	2	0	12	5	6
0	1	0	0	0	1	0	1	1	1	1	0	0	1	0	1	1	0	0	8	8	7
0	0	1	2	0	0	1	0	4	0	1	0	0	0	0	0	0	0	0	8	3	3
0	0	0	1	0	1	0	0	1	0	4	1	0	0	0	1	0	1	0	5	4	5
1	0	0	0	0	0	0	0	0	0	0	0	0	0	0	0	1	0	0	1	1	3
0	0	0	0	0	0	0	0	0	0	0	0	0	0	0	0	0	0	0	3	3	3
0	1	0	0	0	0	0	0	0	0	0	0	0	0	0	0	0	0	0	1	0	2
0	0	0	0	0	0	0	0	0	0	0	0	0	0	0	0	0	0	0	0	1	3
0	0	1	0	0	0	0	0	1	0	0	0	0	0	0	0	0	1	0	3	2	1
0	0	0	0	0	0	0	2	0	1	1	1	0	0	1	0	1	0	1	7	3	6
0	0	0	0	0	0	0	0	0	0	0	0	1	0	0	1	0	1	0	3	2	0
2	0	2	2	0	1	3	0	2	1	2	1	2	2	0	0	2	2	0	17	15	10
0	0	0	0	0	0	0	0	0	0	0	0	0	0	0	0	0	0	0	1	0	2
0	1	0	0	0	3	0	1	0	1	2	0	0	4	0	1	1	1	0	7	6	10
0	0	0	0	0	1	0	0	0	0	0	0	0	0	0	0	0	1	0	2	4	0
1	1	0	0	0	2	2	2	0	1	2	1	0	1	1	0	0	1	0	17	4	4
0	0	2	1	0	0	0	0	1	0	3	2	0	0	0	0	2	1	0	7	6	7
1	0	0	1	0	0	1	0	0	0	0	1	0	0	0	0	2	1	0	13	1	3
0	0	0	0	0	0	0	0	0	0	0	1	0	0	0	0	1	0	0	0	0	0
0	0	0	0	0	0	0	0	0	0	0	0	0	0	0	0	0	0	0	3	0	1
1	0	0	0	0	0	0	0	0	0	1	0	2	0	0	0	0	1	0	5	4	4
0	0	0	0	0	0	0	2	0	0	0	1	0	0	0	0	0	1	0	4	2	2
0	0	0	0	0	0	0	0	0	0	0	0	0	0	0	0	0	1	0	2	1	2
0	0	0	0	0	0	0	0	0	0	0	0	1	0	0	0	0	1	0	4	3	2
0	0	1	0	0	1	0	0	1	4	3	0	3	0	1	0	2	2	0	25	11	8
0	0	0	0	0	0	0	0	0	1	0	0	1	1	0	0	0	0	0	5	0	0
0	0	0	0	0	0	1	0	0	0	0	0	0	0	0	0	0	0	0	0	0	0
0	0	2	0	0	1	0	1	1	1	1	0	0	0	1	0	1	0	0	3	1	1
0	0	0	1	0	1	0	0	1	0	2	0	1	0	0	1	0	0	0	18	0	4
1	0	0	0	0	1	0	0	1	0	0	0	0	0	1	0	0	0	0	5	3	1
1	0	0	0	0	0	0	1	0	1	0	0	1	1	0	0	0	1	0	3	1	2
3	0	0	1	0	0	0	0	0	0	0	1	2	0	0	0	0	0	0	4	1	3
2	1	0	0	0	0	0	0	0	2	0	0	0	0	0	0	1	0	0	5	7	6
0	0	0	0	0	0	0	0	0	0	1	0	0	0	0	0	0	0	0	2	2	0
0	0	0	0	0	0	0	0	1	0	0	0	0	0	0	0	0	0	0	1	0	0
0	0	0	0	0	0	0	0	0	0	0	0	1	0	0	0	0	0	0	0	0	0
1	1	0	1	1	0	0	0	1	0	0	0	1	2	1	0	2	0	0	6	2	1
1	0	0	0	0	0	0	1	1	1	1	1	1	0	0	0	1	0	0	4	1	0
0	0	0	0	0	0	0	0	0	0	0	0	0	0	1	0	0	0	0	0	1	2
0	0	0	1	0	0	1	0	0	0	0	1	0	0	0	0	0	0	0	4	0	1
0	0	1	0	0	1	1	0	0	0	1	1	0	0	0	0	1	1	0	5	2	2
0	0	0	0	0	0	0	0	0	0	1	0	0	0	0	0	0	0	0	0	0	1
0	0	0	0	0	0	0	0	0	0	0	0	0	0	1	0	0	0	0	0	0	0
0	0	0	0	0	0	0	0	0	0	0	0	0	0	0	0	0	0	0	0	0	0
1	1	2	0	0	1	0	1	0	0	3	1	1	0	0	0	0	1	0	8	2	6
1	1	0	0	0	2	3	1	0	1	0	0	0	1	1	0	0	1	0	7	1	4
0	0	0	0	0	0	2	0	0	1	0	0	0	0	0	0	1	0	0	1	0	0
0	2	0	2	0	2	1	2	1	0	2	0	2	1	1	0	2	2	0	23	8	8
0	0	0	0	0	0	0	1	0	0	0	0	0	0	1	0	0	0	0	3	1	1
0	0	0	0	0	0	0	0	0	0	0	0	0	0	0	0	0	0	0	2	4	1
0	0	0	1	0	1	1	1	0	2	2	0	1	0	1	0	2	2	0	9	9	10
0	0	0	0	0	0	0	1	0	0	0	0	0	0	0	0	0	0	0	1	1	1
0	0	0	0	0	2	0	0	0	1	0	0	0	1	0	0	0	1	0	6	2	3
0	1	0	0	0	0	0	1	1	0	0	0	0	2	0	1	1	0	0	1	1	3
0	0	0	2	0	0	0	0	0	0	0	1	1	0	0	0	0	2	0	2	2	4
0	0	0	0	0	1	0	0	1	0	0	0	1	0	0	0	0	0	0	4	1	2
0	0	0	0	0	2	2	0	1	0	0	0	0	0	0	0	0	0	0	9	3	3
0	0	0	0	0	0	0	0	0	0	0	0	0	0	0	0	0	0	0	0	1	0
1	0	0	1	0	1	0	0	0	1	0	0	0	1	0	0	3	0	0	8	6	3
0	0	0	0	0	0	0	0	0	0	1	0	0	1	0	0	0	1	0	4	3	0
0	0	0	0	0	0	0	0	1	0	0	0	1	1	0	0	1	1	0	3	3	4
0	1	0	0	0	0	0	0	1	0	1	0	0	0	2	0	0	0	0	5	5	1
0	0	0	0	0	0	0	0	1	0	0	0	0	0	1	0	1	0	0	1	2	0
1	0	0	0	0	0	0	0	0	0	0	0	0	0	0	0	1	0	0	1	4	4
0	0	0	0	0	0	0	0	0	0	0	0	1	1	0	0	0	1	0	3	0	1
0	0	0	0	0	0	0	0	0	0	0	0	0	1	0	0	0	0	0	3	2	0
1	0	0	2	1	1	1	1	0	2	3	2	1	0	1	1	0	1	0	8	10	9
0	1	1	0	0	0	2	0	0	0	1	3	0	2	0	0	0	2	0	6	1	10
0	1	0	0	0	0	0	0	0	0	0	0	0	0	0	0	1	1	0	2	0	0
0	0	0	0	0	0	0	0	0	0	0	0	0	0	0	0	0	0	0	0	0	0
0	1	0	0	0	1	0	1	0	1	2	2	0	0	0	0	1	0	0	9	1	3
0	0	0	1	0	0	0	0	1	0	0	1	0	0	0	0	0	0	0	2	1	4
0	0	0	0	0	0	0	0	0	1	0	0	0	0	0	0	0	1	0	1	3	2
0	0	0	1	0	0	0	0	0	0	0	0	0	0	0	0	0	0	0	0	1	1
1	1	0	0	1	0	1	2	0	0	1	0	1	0	0	0	0	0	0	10	3	4
0	0	0	0	0	0	0	0	1	0	0	0	0	0	0	0	0	0	0	0	0	0
0	1	0	0	0	1	1	1	1	0	2	2	2	1	0	0	1	1	0	12	6	9
0	0	0	0	0	0	1	1	0	0	1	0	1	0	1	1	0	0	0	4	1	2
0	0	0	0	0	1	0	0	1	1	1	1	0	0	0	0	0	1	0	4	1	5
0	1	0	0	0	1	0	1	0	0	0	0	0	1	0	0	3	1	0	2	4	5
0	0	0	0	0	0	0	0	1	1	0	0	0	0	0	0	1	0	0	6	1	4
0	0	0	1	0	0	0	0	0	0	0	0	0	0	0	0	0	0	0	1	3	1
0	0	0	2	0	0	1	0	0	0	1	0	0	0	0	0	0	0	0	10	7	2
0	1	0	0	0	0	1	1	1	0	2	0	0	1	1	0	0	1	0	4	5	1
0	1	0	0	0	0	0	0	0	0	0	0	1	0	0	0	0	0	0	3	0	1
0	1	0	0	0	1	0	1	1	0	0	0	0	0	1	0	0	0	0	2	0	2
0	0	0	0	0	0	0	1	1	0	1	1	1	1	0	1	2	0	0	6	4	1
0	0	0	0	0	0	3	2	1	1	3	2	1	1	0	1	1	3	0	20	11	8
0	1	2	0	0	1	0	1	1	4	0	1	1	0	1	1	1	2	0	15	9	12
0	0	0	0	0	0	0	0	0	0	0	0	0	0	1	0	0	1	0	7	8	4
0	0	0	0	0	0	0	0	0	0	0	0	0	0	0	0	0	1	0	0	3	1
0	0	1	1	0	0	0	0	0	0	1	0	0	0	0	0	0	0	0	1	0	2
0	0	0	0	0	0	0	0	0	0	0	0	0	0	0	0	1	0	0	0	0	0
1	0	1	0	0	1	0	2	0	0	2	0	0	2	0	0	1	0	0	12	6	6
0	0	0	0	0	0	0	0	0	0	0	0	0	0	0	0	0	0	0	0	0	0
0	0	0	1	0	0	0	0	0	0	0	0	0	1	0	0	1	0	0	4	0	4
0	0	0	0	0	0	0	0	0	0	1	0	1	0	0	0	0	1	0	0	0	1
0	0	0	0	0	0	0	0	1	0	0	0	0	0	0	0	0	0	0	5	2	3
0	0	1	0	0	0	0	0	0	0	0	0	0	0	0	0	0	0	0	1	2	1
0	0	1	0	0	0	0	0	0	0	0	1	1	0	0	0	0	0	0	2	0	4
0	0	0	0	0	0	0	1	0	0	0	0	0	0	0	0	0	0	0	1	0	0
0	0	0	0	0	0	0	0	0	0	0	0	0	0	0	0	0	0	0	1	1	3
0	0	0	0	0	0	0	1	0	0	1	0	0	0	0	0	0	0	0	1	0	1
0	0	1	0	0	0	0	1	0	0	0	0	0	0	0	0	0	2	0	6	2	1
0	0	0	0	0	0	0	0	0	0	0	0	0	0	0	0	0	0	0	2	0	2
0	0	0	1	0	2	0	0	1	1	0	0	0	0	1	1	0	0	0	6	6	6
0	0	0	0	0	0	0	0	0	1	0	0	0	0	0	0	1	0	0	1	3	1
0	0	0	0	0	0	2	1	0	0	0	1	0	1	1	1	1	1	0	12	7	4
0	2	2	2	0	1	0	0	0	1	1	0	1	1	0	0	0	2	0	5	1	3
0	1	0	0	0	2	1	0	1	2	0	1	0	0	0	0	0	1	0	7	7	4
0	0	0	0	0	0	2	2	0	0	1	0	1	0	0	0	0	1	0	6	1	1
1	1	0	2	0	0	1	1	0	1	3	2	1	2	1	1	1	1	0	20	6	11
0	0	0	0	0	0	1	0	0	0	1	0	0	0	0	0	1	0	0	5	7	4
0	0	0	0	0	1	1	0	1	0	0	0	1	0	0	0	0	0	0	3	3	3
0	0	0	0	0	1	0	0	1	0	0	0	0	1	0	0	0	0	0	2	3	2
0	0	1	0	0	0	0	0	0	0	0	0	0	0	0	0	2	2	0	9	4	5
1	0	0	0	0	0	0	0	1	0	0	1	0	0	0	1	0	0	0	3	0	6
0	0	0	0	0	1	0	0	2	1	1	2	1	0	0	0	0	1	0	5	4	5
0	1	0	0	0	0	0	0	0	0	0	0	0	0	0	0	0	0	0	4	3	2
1	0	0	0	0	0	0	0	0	0	1	0	0	0	0	0	0	1	0	4	2	3
0	0	1	1	1	0	2	1	2	2	0	0	4	0	2	0	1	2	0	23	9	6
0	0	0	0	0	0	0	0	0	1	0	0	0	1	0	0	0	0	0	4	1	1
0	1	0	4	0	0	0	1	0	0	0	1	1	2	1	0	0	2	0	9	8	6
0	0	0	0	0	0	0	0	0	0	0	0	0	0	0	0	0	2	0	1	2	0
0	0	0	0	0	0	0	0	1	0	0	1	0	0	0	0	0	0	0	8	5	3
0	0	0	0	0	0	0	0	1	0	0	0	0	0	0	0	0	0	0	2	2	2
2	1	0	0	0	2	1	1	1	0	2	0	2	1	0	0	1	1	0	10	4	8
0	0	0	0	0	0	0	0	0	0	0	0	2	0	0	0	0	0	0	0	0	0
2	0	0	0	0	0	0	1	1	0	0	1	1	0	0	0	0	0	0	12	4	2
0	0	0	0	0	0	0	0	0	0	1	0	0	0	0	0	0	0	0	0	0	2
0	0	0	0	0	0	0	0	0	0	0	0	0	0	0	0	0	0	0	0	0	1
0	0	0	0	0	0	0	0	1	0	0	0	0	0	0	0	0	1	0	1	0	2
0	0	0	0	0	0	0	0	0	0	0	0	0	0	0	0	0	1	0	2	2	0
0	0	0	0	0	0	0	0	0	1	0	0	0	0	0	0	0	0	0	0	0	0
0	0	2	0	0	0	0	0	1	0	1	1	0	0	1	0	0	0	0	7	3	2
0	0	0	0	0	0	0	0	0	0	0	0	0	1	0	0	0	0	0	4	1	1
1	0	1	0	0	0	1	0	0	1	0	0	1	1	0	0	0	1	0	6	3	2
0	0	0	0	0	0	0	1	1	0	0	0	0	0	0	0	0	0	0	0	0	2
1	1	0	0	0	1	1	0	1	0	0	1	0	0	0	2	0	0	0	3	2	5
0	0	0	1	0	1	0	0	0	0	0	0	0	0	0	0	1	1	0	6	1	2
0	0	2	3	0	1	5	1	0	2	1	1	0	2	1	0	1	1	0	26	19	13
0	0	0	0	0	0	0	0	1	0	1	0	0	0	0	0	1	1	0	11	5	3
0	0	0	0	0	0	0	0	0	0	0	0	0	0	0	0	0	0	0	1	0	0
1	0	0	0	0	2	1	0	1	1	0	1	0	0	0	0	0	4	0	12	7	8
0	0	0	0	0	0	0	0	0	0	0	0	0	0	0	0	0	0	0	0	0	0
0	0	0	0	0	0	0	0	0	0	0	0	0	0	0	0	0	0	0	0	0	1
0	1	0	0	0	0	0	1	0	1	0	0	0	0	0	0	0	0	0	2	0	0
0	1	0	0	0	1	2	1	1	0	2	0	0	0	0	0	0	2	0	9	6	2
0	0	0	0	0	0	0	0	0	0	0	1	0	0	0	0	0	1	0	5	2	1
0	0	1	0	0	0	0	0	0	0	1	1	0	0	0	0	1	0	0	1	1	1
0	0	0	0	0	0	0	0	0	0	1	0	0	0	0	0	0	0	0	3	0	0
0	1	0	1	1	0	0	0	1	1	0	2	0	1	0	0	0	3	0	3	3	3
0	0	0	0	0	0	0	0	1	0	0	1	1	0	1	1	0	1	0	10	4	4
0	0	1	2	0	0	1	1	0	0	4	0	0	0	0	0	2	1	0	14	4	8
0	0	0	0	0	0	0	0	0	0	0	0	0	1	0	0	0	0	0	3	0	1
0	0	0	1	0	0	1	0	0	1	0	0	1	0	0	1	0	0	0	6	4	4
0	0	0	3	1	1	1	0	1	1	3	0	1	2	0	0	0	2	0	17	3	10
0	0	0	0	0	0	0	0	0	1	0	0	0	0	0	0	0	0	0	0	1	0
0	0	0	0	0	0	0	0	0	0	0	0	0	0	0	0	0	0	0	1	0	0
0	0	0	0	0	0	0	1	0	0	0	0	0	0	0	0	0	0	0	0	0	0
0	0	0	2	0	0	0	0	0	0	0	0	1	1	0	0	0	0	0	4	4	3
1	0	0	1	0	0	2	2	1	0	0	1	0	0	1	0	1	0	0	11	3	4
0	0	0	0	0	0	0	0	1	0	0	0	0	0	0	0	1	2	0	0	1	1
0	0	0	0	0	0	1	0	0	1	0	0	1	0	0	0	0	0	0	2	1	0
0	0	0	0	0	0	0	1	1	0	1	1	1	0	0	0	0	0	0	5	2	3
0	0	1	2	0	1	0	1	0	2	0	0	0	1	0	0	0	0	0	13	3	5
0	1	0	1	0	1	0	0	0	1	1	4	0	0	1	0	1	2	0	9	4	3
0	0	1	0	0	0	0	1	0	0	0	0	0	0	0	0	0	0	0	0	0	1
0	0	1	0	0	0	0	0	0	0	0	3	1	1	0	0	1	1	0	4	5	8
0	1	0	0	0	0	1	0	0	0	2	1	0	0	2	0	1	0	0	5	9	8
0	1	0	1	0	1	1	1	0	0	1	0	0	1	0	1	1	1	0	13	4	8
0	1	0	0	0	0	1	0	1	1	0	0	1	0	0	0	0	0	0	5	3	2
0	0	1	0	0	0	0	1	1	0	0	0	1	0	0	0	1	0	0	3	2	1
0	0	0	0	0	0	0	0	0	0	0	0	0	0	0	0	0	1	0	6	1	0
0	2	0	1	0	0	0	3	0	0	0	2	0	1	0	1	0	0	0	6	3	6
0	0	0	0	0	0	0	0	0	0	0	0	0	1	1	1	1	0	0	3	4	3
0	0	0	0	0	0	0	0	1	0	1	0	0	0	0	0	0	1	0	2	4	3
0	0	0	0	0	0	0	0	0	0	0	1	0	0	0	0	0	0	0	0	0	1
0	0	0	0	0	0	0	0	0	0	1	0	1	1	0	0	0	0	0	3	5	0
0	0	0	0	0	0	0	0	0	0	0	0	0	0	0	0	0	0	0	3	0	1
0	0	1	0	0	0	0	0	0	0	0	0	1	0	0	0	0	0	0	4	1	2
0	0	0	1	0	0	1	0	0	0	1	0	0	0	0	0	0	0	0	3	3	1
0	0	0	0	0	0	0	1	0	0	0	0	0	0	0	0	0	0	0	2	4	1
0	0	3	0	0	0	2	0	0	1	2	0	2	0	0	0	0	1	0	5	4	3
0	1	0	1	0	1	1	0	1	0	0	0	1	0	0	0	0	1	0	10	4	9
0	0	1	0	0	0	2	2	2	0	2	0	2	1	0	0	1	0	0	9	9	10
0	0	0	0	0	0	0	1	1	0	1	1	0	0	0	0	0	0	0	4	1	3
0	0	0	0	0	0	1	0	1	1	1	1	1	0	1	1	2	0	0	18	11	10
0	1	0	0	0	0	0	0	1	0	1	0	0	0	0	0	1	0	0	3	1	4
1	0	3	0	0	0	5	1	1	1	1	1	2	5	2	0	0	0	0	59	14	19
0	1	0	0	0	2	0	0	0	0	0	1	0	0	0	0	1	0	0	6	3	5
0	0	0	0	0	0	0	0	0	0	0	0	0	0	0	0	0	1	0	0	1	1
0	0	0	0	0	0	0	1	0	0	0	0	0	0	0	0	0	0	0	2	1	1
1	0	0	0	0	0	0	0	0	0	1	0	0	0	0	0	0	0	0	0	1	1
1	0	0	0	0	0	0	0	0	0	0	0	0	1	0	0	0	0	0	4	4	3
0	0	1	0	0	1	0	0	0	1	1	0	1	0	0	0	1	0	0	3	1	8
0	1	0	0	0	1	0	0	0	0	0	0	0	1	0	0	0	0	0	3	1	2
0	0	0	0	0	0	0	0	0	0	0	1	0	0	0	0	0	0	0	0	0	2
0	1	0	0	0	0	0	1	0	1	0	0	0	0	0	0	0	0	0	8	5	4
0	0	0	0	0	0	0	0	1	1	1	1	2	0	0	0	1	1	0	13	6	3
1	0	0	0	0	1	0	0	0	0	0	1	2	0	1	0	0	0	0	5	1	2
0	0	0	0	0	0	0	0	0	0	0	0	0	0	0	0	1	0	0	3	2	0
0	0	0	0	0	1	0	0	1	0	0	0	0	0	0	0	0	0	0	2	1	0
0	0	1	0	0	0	0	1	1	0	0	0	0	0	0	0	0	0	0	4	3	4
0	1	0	1	0	0	0	0	0	0	1	0	0	0	0	0	0	2	0	6	4	3
0	0	0	0	0	0	0	0	1	0	2	0	0	0	1	0	0	0	0	1	2	1
0	0	0	0	0	0	0	0	0	0	0	0	1	0	0	0	0	0	0	4	2	3
0	0	0	0	0	0	0	0	0	0	0	0	0	0	0	0	0	0	0	3	0	2
0	0	1	0	0	1	0	0	2	0	1	0	1	0	1	0	0	0	0	2	0	1
0	0	0	0	0	0	0	0	0	0	0	0	0	0	0	0	0	0	0	2	1	0
1	1	0	0	0	0	0	0	0	0	6	0	1	2	0	1	2	1	0	10	3	3
1	0	0	2	0	0	0	1	0	2	1	0	2	2	1	0	3	1	0	6	4	7
0	0	0	0	0	0	0	0	0	0	0	1	0	2	0	1	0	0	0	1	1	0
0	0	0	0	0	0	0	0	0	0	1	0	0	0	2	0	0	0	0	3	1	2
0	2	0	0	0	0	0	0	1	0	0	1	0	0	0	0	0	1	0	1	1	0
1	0	1	1	0	1	0	1	1	0	2	1	0	0	0	1	0	1	0	9	3	3
0	0	2	1	0	1	1	1	1	0	2	2	3	3	1	1	2	3	0	15	13	10
1	0	2	2	0	0	1	1	1	1	2	1	2	0	0	1	0	1	0	19	13	8
0	0	0	2	0	2	2	3	0	1	1	0	1	1	1	0	3	1	0	18	8	16
1	0	0	3	0	0	2	2	4	3	4	2	0	0	1	0	3	2	0	24	13	10
0	0	1	0	0	1	0	0	0	0	1	1	0	0	0	0	1	0	0	4	2	1
0	1	1	0	0	1	1	0	2	1	0	0	0	0	0	0	0	1	0	6	2	2
0	1	1	1	0	1	2	3	0	0	1	3	1	1	0	0	2	2	0	18	8	4
0	0	2	0	0	0	0	0	1	0	1	0	0	0	0	0	0	1	0	7	2	2
0	0	0	0	0	0	1	0	0	0	0	0	0	0	0	0	0	0	0	3	1	3
0	0	2	0	0	1	0	0	0	0	0	1	1	0	0	0	1	2	0	5	3	2
0	0	0	0	0	0	0	0	1	1	0	0	1	0	0	0	0	0	0	3	2	2
0	1	1	0	0	0	0	2	0	1	1	0	0	0	0	0	0	0	0	4	4	4
0	0	0	0	0	0	0	0	0	0	0	0	0	0	1	0	0	0	0	1	3	1
1	1	0	1	0	0	0	0	1	0	0	1	2	0	1	0	1	0	0	6	2	1
0	0	0	0	0	0	0	0	0	0	0	0	0	0	0	0	0	0	0	2	3	2
0	0	1	2	0	0	0	1	1	1	1	0	0	2	0	0	0	1	0	12	6	6
1	1	1	6	0	1	3	2	2	0	5	2	3	1	2	1	2	1	0	34	19	22
0	1	0	2	0	0	1	0	1	0	1	0	0	0	0	0	1	3	0	14	2	9
0	0	0	0	0	0	1	0	0	0	1	0	0	0	0	0	0	2	0	6	2	3
0	1	1	0	0	0	0	1	2	0	2	2	1	0	0	0	0	0	0	7	2	4
0	0	0	0	0	1	0	0	0	0	3	0	0	1	0	0	0	0	0	5	1	1
0	0	1	0	0	1	0	0	0	0	0	0	0	0	0	0	0	0	0	3	4	0
0	0	1	0	0	0	0	0	0	0	0	0	0	0	0	0	0	0	0	0	1	1
0	0	0	2	0	0	1	0	0	0	0	0	0	0	1	0	1	0	0	3	2	0
1	0	0	0	0	0	1	0	0	0	1	0	0	0	0	0	0	1	1	2	1	1
0	0	0	1	0	0	0	0	1	0	2	0	1	0	0	1	1	0	0	9	2	3
0	0	0	1	0	0	0	0	0	0	0	0	1	1	1	0	0	0	0	3	1	1
0	0	0	0	0	0	0	0	0	0	0	0	0	0	0	0	0	0	0	0	1	0
0	0	0	0	0	1	0	0	0	0	0	0	0	0	0	0	0	0	0	0	1	1
2	1	0	1	0	0	1	0	0	0	2	0	1	2	0	0	3	4	0	17	12	13
0	0	0	0	0	0	0	0	0	0	0	0	0	0	0	0	1	0	0	0	0	1
1	0	2	0	0	0	2	0	0	1	2	2	0	1	1	0	0	2	0	7	4	2
0	0	1	1	0	0	0	2	0	1	0	0	1	0	0	1	0	0	1	7	3	3
0	0	0	1	0	0	0	0	0	0	0	0	1	0	0	0	1	1	0	1	1	2
0	0	1	0	0	0	0	0	0	0	0	1	0	1	0	0	0	1	0	4	1	4
0	1	1	1	0	1	1	0	1	1	2	1	1	0	1	0	1	6	0	24	13	14
0	0	0	0	0	0	0	0	0	0	0	0	0	0	0	0	0	0	0	4	0	0
0	0	0	0	0	0	1	0	0	1	0	1	0	0	0	0	0	2	0	2	3	4
1	0	0	0	0	0	0	0	1	0	1	0	1	0	0	0	0	0	0	4	1	1
0	0	0	0	0	0	0	0	0	0	1	0	0	0	0	0	0	0	0	1	2	0
0	1	1	0	1	0	0	0	2	0	0	0	0	0	0	0	0	0	0	7	2	2
0	0	0	0	0	1	0	0	0	0	0	1	1	0	0	0	0	1	0	9	4	2
1	0	0	0	0	1	0	0	0	0	0	0	0	0	0	0	0	2	0	2	2	2
0	0	2	0	0	0	0	1	1	0	1	1	0	0	0	0	0	0	0	2	0	2
0	0	0	0	0	0	0	0	0	1	1	1	0	1	0	0	1	0	0	1	0	0
0	0	0	0	0	0	0	0	1	0	0	0	0	0	0	0	0	0	0	7	2	3
0	0	0	0	0	0	0	0	0	0	0	0	1	0	1	0	1	1	0	1	2	1
0	0	0	0	0	0	0	0	0	0	1	0	0	1	1	0	0	0	0	2	2	0
1	0	0	0	0	1	1	1	2	0	2	2	1	1	0	1	0	2	0	13	13	9
0	1	0	0	0	0	0	0	0	0	1	0	0	0	0	0	1	0	0	2	4	1
0	0	1	0	0	0	0	0	0	0	0	0	0	0	0	0	0	0	0	3	0	1
0	1	0	0	0	0	0	1	0	0	3	0	1	1	0	0	0	1	0	12	4	3
0	0	0	0	0	0	0	1	0	0	0	0	0	0	0	0	0	0	0	1	1	0
0	0	1	0	0	0	0	0	0	0	0	0	0	0	0	0	0	0	0	3	1	1
0	0	0	0	0	0	0	0	0	0	0	0	0	0	0	0	0	0	0	2	1	2
0	0	0	0	0	0	0	0	0	0	0	0	2	1	0	0	0	0	0	5	0	1
0	0	0	0	0	0	0	0	0	1	0	0	0	0	0	0	0	0	0	4	1	3
0	0	0	0	0	0	0	0	0	0	0	0	0	0	0	1	0	0	0	2	1	0
0	0	0	0	0	0	0	0	0	0	0	0	0	0	0	0	0	0	0	2	1	3
0	0	0	0	0	0	0	0	0	0	0	0	0	0	0	0	0	0	0	2	4	1
0	0	0	0	0	0	0	0	1	0	1	0	0	1	0	0	0	0	0	3	1	3
0	0	0	0	0	0	1	0	0	0	2	0	0	0	0	0	0	2	0	7	3	5
0	1	0	1	0	0	0	0	1	0	0	1	1	0	0	0	0	0	0	4	2	4
0	0	0	0	1	0	0	0	2	0	0	0	1	0	0	0	1	0	0	3	5	5
0	0	0	0	0	0	0	0	0	0	0	0	0	0	0	0	0	0	0	0	0	0
0	0	0	0	0	1	1	0	1	0	0	0	1	0	0	0	0	0	0	1	2	4
0	0	0	0	0	1	1	0	0	0	0	2	1	0	0	0	0	1	0	10	2	1
0	0	0	0	0	0	0	0	1	0	1	0	0	1	0	0	1	1	0	6	3	1
1	1	0	0	0	1	1	0	1	0	0	1	0	0	0	0	0	2	0	5	5	8
0	0	1	0	0	1	0	0	0	0	0	0	1	0	0	0	0	0	0	0	0	0
0	0	0	0	0	0	0	0	0	0	0	0	0	0	0	0	0	0	0	4	1	2
0	0	1	1	0	0	0	0	0	0	0	1	0	0	1	0	0	0	0	3	0	6
0	0	0	0	0	0	0	0	0	0	0	1	0	1	0	0	0	0	0	2	1	1
0	0	0	0	0	0	0	0	0	0	0	0	0	0	0	0	0	0	0	2	1	2
0	0	0	0	0	1	1	0	0	0	0	0	0	0	0	0	0	0	0	3	0	1
0	0	0	0	0	1	0	0	0	0	0	0	0	0	0	0	0	0	0	0	1	2
0	1	0	1	0	0	0	0	0	0	0	1	2	0	0	0	0	2	0	8	8	6
0	0	0	0	0	0	0	0	0	0	0	0	0	0	0	0	0	0	0	1	0	0
0	0	0	0	0	0	0	0	0	0	0	0	0	0	0	0	0	0	0	1	0	0
0	1	0	1	0	0	0	0	1	0	0	0	1	0	0	0	0	0	0	4	2	0
0	0	1	0	0	0	0	0	0	0	0	0	0	0	0	0	1	0	0	5	1	1
0	0	0	0	0	0	1	0	1	0	0	1	1	0	0	0	0	1	0	6	2	2
0	0	0	0	0	1	0	0	0	0	1	0	1	0	1	0	0	0	0	10	4	2
0	0	0	1	0	0	0	0	1	0	1	0	0	0	1	0	0	0	0	5	3	2
0	0	1	0	0	0	0	1	1	0	0	0	1	1	0	0	2	0	0	7	2	5
1	0	0	0	0	0	0	0	0	0	0	0	0	0	0	0	3	0	0	3	2	2
0	1	2	3	2	0	2	2	4	0	1	2	2	2	2	2	1	4	0	20	8	11
1	0	0	0	0	0	0	0	1	0	0	1	0	0	0	1	0	1	0	2	1	0
0	0	0	0	0	0	0	0	0	0	0	1	0	0	0	0	0	0	0	2	0	1
0	0	0	1	0	0	0	0	1	0	0	0	0	1	0	0	0	0	0	2	0	0
0	0	0	0	0	0	0	2	0	2	1	2	2	1	1	0	1	0	0	6	4	5
0	0	0	0	0	0	0	0	0	0	0	0	0	0	0	0	0	0	0	0	0	0
0	0	0	1	0	0	0	2	0	0	0	0	0	0	0	0	0	0	0	4	1	1
0	0	1	0	0	2	1	1	1	3	4	2	0	0	0	0	1	0	0	17	4	12
0	0	0	0	0	0	0	0	0	0	0	0	0	0	0	0	0	0	0	0	0	2
0	0	1	0	0	0	0	2	0	1	0	0	2	0	0	0	0	2	0	2	3	2
0	0	1	1	0	0	0	0	2	0	0	0	1	1	0	2	0	0	0	8	4	1
0	0	0	0	0	0	0	0	0	0	0	0	0	0	0	0	0	1	0	3	2	2
0	2	0	1	0	0	0	0	0	0	0	0	0	0	0	0	0	1	0	6	4	2
1	0	1	1	0	0	3	1	2	0	0	0	0	1	0	0	2	2	0	12	3	4
0	0	1	0	0	1	0	0	1	0	0	0	0	0	0	0	0	1	0	4	0	2
1	1	1	0	0	1	1	1	1	1	2	1	1	0	0	0	1	0	0	9	3	5
0	0	2	0	0	0	0	0	0	0	0	1	0	0	1	0	0	0	0	2	3	6
0	0	0	0	0	0	0	0	1	1	0	0	0	0	0	0	0	0	0	3	1	1
0	0	0	1	0	2	0	0	1	1	0	0	0	2	1	1	1	0	0	4	4	5
0	0	0	0	0	1	2	0	0	0	0	0	2	0	0	0	0	1	0	5	1	4
0	1	1	0	1	0	1	1	2	1	1	2	2	1	0	0	3	1	0	18	9	11
0	0	0	0	0	0	1	0	0	0	0	0	0	0	0	0	0	0	0	1	0	0
0	0	1	0	0	0	0	1	0	1	0	1	1	1	0	0	1	1	0	6	2	5
1	0	0	1	0	2	2	1	0	1	1	1	0	0	0	0	0	1	0	13	6	11
3	0	1	1	0	2	1	0	0	1	0	1	1	0	0	0	0	2	0	12	9	7
0	1	0	0	0	0	0	0	1	0	1	0	0	0	0	1	0	0	0	10	5	2
0	0	0	0	0	0	0	0	0	0	0	0	1	0	0	0	0	0	0	1	0	0
1	0	0	1	0	0	3	1	1	0	0	0	1	0	0	0	1	1	0	9	6	16
1	0	3	0	0	0	1	1	3	0	0	3	1	0	0	0	2	0	1	13	8	8
0	0	4	0	0	3	1	3	5	1	0	1	3	1	1	0	1	3	0	21	7	17
0	0	0	0	0	0	1	1	2	0	0	0	0	0	0	1	0	0	0	16	4	5
0	0	0	0	0	0	0	0	0	0	1	0	1	1	0	0	0	0	0	3	4	0
0	0	0	2	0	1	0	1	1	1	3	0	0	0	0	0	0	2	0	5	3	2
1	0	1	0	0	0	0	0	0	1	1	0	1	2	1	0	1	1	0	8	4	9
0	0	1	0	0	1	1	0	1	0	0	0	0	0	0	1	0	1	0	2	1	0
1	0	1	1	0	0	0	0	0	0	1	0	0	0	1	0	2	0	0	1	1	3
0	0	0	0	0	0	0	0	1	0	1	0	0	0	0	0	0	0	0	4	1	2
0	0	1	0	0	0	0	0	0	1	1	1	0	0	0	0	0	1	0	7	3	1
2	1	2	0	0	1	0	0	2	3	0	3	1	2	1	0	1	0	0	13	7	6
0	0	1	1	0	1	1	0	0	1	0	2	0	1	0	0	0	0	0	5	0	3
0	1	1	1	0	1	1	0	0	0	0	1	1	1	0	0	2	0	0	10	5	4
0	1	1	0	0	2	3	1	1	3	1	3	1	0	2	0	1	0	0	14	6	9
0	0	0	0	0	0	0	0	0	0	1	0	0	1	0	0	0	0	0	1	0	0
0	0	0	0	0	1	0	0	1	0	0	0	0	0	0	0	0	0	0	0	1	0
2	0	0	1	0	1	0	0	0	0	1	0	0	1	0	0	0	0	0	1	3	4
1	2	2	1	0	1	0	0	1	0	1	1	2	2	0	2	0	0	0	2	7	5
0	0	0	0	0	0	0	0	0	0	0	0	0	0	0	1	0	0	0	1	1	0
0	1	0	0	0	0	0	0	0	0	0	0	0	0	0	0	0	0	0	3	1	1
0	0	0	0	0	0	0	0	0	0	1	0	0	0	0	0	0	1	0	1	0	0
0	1	0	0	0	0	1	1	0	2	3	0	1	0	0	0	1	0	0	7	5	5
0	0	0	0	0	0	0	0	0	0	0	0	0	0	0	0	0	0	0	0	0	0
0	0	0	0	0	0	2	0	0	0	0	0	0	0	0	0	0	0	0	2	0	1
0	0	0	0	0	0	0	0	1	0	0	1	0	0	0	0	0	0	0	3	1	1
0	0	1	0	0	1	0	0	0	1	2	0	0	0	1	0	0	0	0	3	3	0
0	1	0	0	0	0	0	0	0	0	0	0	0	0	1	1	0	1	0	5	4	3
0	0	0	0	0	0	0	0	0	0	0	0	0	0	0	0	0	0	0	5	2	3
0	1	0	0	0	0	1	0	1	0	0	0	0	1	1	1	0	0	0	2	3	3
0	0	0	0	0	0	0	1	0	0	1	0	0	0	0	0	0	0	0	2	1	2
0	0	0	0	0	0	0	0	0	0	0	0	0	0	0	0	0	0	0	1	1	2
0	0	0	0	0	0	0	2	1	0	0	0	0	0	0	0	0	1	0	4	2	3
0	0	0	0	0	0	0	0	0	0	0	0	0	0	0	0	0	0	0	1	1	1
0	0	0	0	0	0	0	0	1	0	1	0	0	1	0	0	1	1	0	5	6	3
0	0	0	0	0	0	0	0	0	0	0	0	0	0	0	1	0	0	0	0	0	1
0	0	0	0	0	0	0	0	0	0	1	0	1	0	0	0	0	0	0	1	0	0
0	0	0	0	0	0	0	0	0	0	0	0	0	1	0	0	0	1	0	2	0	1
0	0	0	0	0	0	0	0	0	1	0	0	0	0	0	0	0	0	0	1	2	2
1	0	1	0	0	1	0	0	0	0	1	0	0	0	0	0	0	1	0	2	3	1
0	0	0	0	0	0	0	0	0	0	0	0	0	0	0	0	0	0	0	1	0	1
0	0	0	0	0	0	0	0	1	0	1	0	1	0	0	0	2	0	0	2	2	3
0	1	1	0	0	2	0	0	1	0	1	3	1	1	0	0	1	1	1	17	6	13
0	0	2	0	0	0	0	0	0	2	1	0	1	0	0	0	1	1	0	2	4	2
0	0	0	0	0	0	0	0	0	0	0	0	0	0	0	0	0	0	0	1	0	1
2	1	0	1	0	1	3	2	3	1	0	2	3	0	2	1	1	0	0	19	11	9
1	0	1	0	0	0	1	1	0	0	1	0	0	1	0	0	1	3	0	9	10	4
0	0	0	0	0	0	0	0	1	0	0	1	0	0	0	0	1	3	0	5	4	4
0	0	0	0	0	0	1	0	0	1	0	1	0	0	0	0	0	1	0	1	3	3
0	0	0	0	0	1	0	0	0	2	1	2	3	1	1	0	1	0	0	9	6	5
0	0	1	2	0	0	0	0	0	0	0	1	0	0	0	0	0	0	0	4	3	2
0	0	0	0	0	0	0	0	1	0	0	0	1	0	0	0	0	0	0	0	1	0
0	0	1	0	0	1	1	0	1	0	0	0	1	1	1	0	0	0	0	5	1	1
0	0	1	0	0	2	2	0	0	0	0	0	0	0	0	0	0	0	0	3	3	2
0	0	2	0	0	0	1	0	0	0	0	0	0	0	0	0	0	0	0	1	0	0
0	1	0	1	0	1	0	0	0	0	0	0	1	0	0	0	0	1	0	5	1	0
0	0	0	1	0	0	0	0	0	0	0	0	0	1	1	0	0	1	0	1	0	2
0	0	0	0	0	3	0	0	0	0	0	0	0	0	0	0	3	0	0	2	4	4
0	0	0	0	0	0	1	0	1	0	0	0	1	1	0	1	0	0	0	5	0	4
1	0	0	1	0	0	0	0	0	0	0	0	0	0	0	0	1	3	0	15	5	1
0	0	0	1	0	0	0	0	0	1	0	1	0	0	0	0	2	0	0	1	3	0
1	2	1	1	0	1	0	2	4	1	2	0	1	0	1	1	0	1	0	10	4	5
0	0	0	0	0	0	0	0	1	0	0	1	0	0	0	0	1	0	0	2	2	0
0	0	3	0	0	0	0	0	0	0	0	0	1	0	1	0	0	0	0	2	1	4
0	0	0	0	0	0	0	0	0	0	0	0	0	0	0	0	0	0	0	0	0	1
0	0	0	0	0	0	0	0	0	0	0	0	0	0	0	0	0	0	0	0	0	1
0	0	0	0	0	0	0	0	0	0	0	0	0	1	0	0	0	2	0	3	2	0
0	0	0	0	0	0	0	0	0	0	2	0	0	0	0	0	0	0	0	2	2	1
1	0	3	1	0	2	2	0	0	1	0	0	2	0	1	0	0	1	0	7	10	8
0	0	0	0	0	0	0	0	0	0	1	0	0	0	0	0	1	0	0	2	4	0
0	0	0	0	0	0	0	0	1	0	0	0	0	0	0	0	0	0	0	1	0	2
0	0	2	1	0	0	0	0	0	0	0	0	1	0	0	0	0	0	0	4	2	1
0	1	1	1	0	2	2	1	3	0	0	0	1	0	0	0	0	1	0	5	5	2
0	0	0	0	0	0	0	0	0	0	1	0	0	0	1	0	0	0	0	3	3	0
0	0	0	0	0	0	0	0	0	0	2	1	1	0	0	0	0	0	0	4	0	2
0	0	0	1	0	0	1	0	1	0	1	0	0	0	1	2	0	1	0	7	3	1
0	0	2	1	0	0	0	0	0	2	0	0	0	1	0	0	0	1	0	6	5	2
0	0	0	1	0	0	0	1	0	0	0	1	1	0	0	0	0	1	0	4	1	5
1	0	0	2	0	1	4	2	0	1	1	0	2	0	2	0	3	4	0	19	11	15
0	0	0	0	0	0	0	0	0	0	0	0	0	0	0	0	0	0	0	1	0	0
0	0	0	0	0	0	0	0	0	0	0	0	0	0	0	0	0	0	0	5	1	1
0	0	0	0	0	0	0	0	0	0	0	0	0	1	0	0	0	1	0	3	0	0
1	0	0	0	0	0	0	1	0	1	0	0	0	0	0	0	0	0	0	1	1	3
0	0	1	0	0	0	0	1	0	0	0	0	1	0	0	0	0	0	0	1	0	1
0	1	0	0	1	1	3	0	0	0	3	1	1	0	0	0	1	1	0	9	6	7
1	2	2	0	0	1	0	3	1	1	1	1	0	1	0	2	1	1	0	17	5	14
0	2	0	0	0	0	1	0	0	1	0	0	1	0	0	0	0	0	0	2	2	1
1	0	0	0	0	0	0	0	0	0	0	0	1	0	0	0	0	0	0	2	0	0
0	0	0	1	0	2	0	1	0	0	0	0	1	1	0	0	0	0	0	7	3	0
0	0	0	0	0	0	1	0	2	0	0	2	1	1	0	0	0	2	0	9	6	6
0	0	0	0	0	0	0	0	1	0	1	0	0	0	0	0	0	0	0	5	1	3
0	0	0	0	0	0	0	0	0	0	1	0	0	0	0	0	0	2	0	6	1	4
1	0	0	0	0	0	0	0	0	0	1	0	0	0	0	0	0	0	0	2	0	1
1	0	3	0	0	0	0	0	0	0	2	0	0	1	0	0	0	0	0	2	2	6
0	0	1	1	0	0	0	0	0	2	1	1	1	0	0	0	1	2	0	16	11	5
0	0	0	1	0	1	0	1	0	0	1	0	1	0	1	0	2	0	0	4	7	0
0	0	0	0	0	0	0	1	1	1	0	1	0	0	0	0	0	0	0	0	1	0
0	0	1	0	0	0	0	1	0	1	1	0	1	0	1	0	0	1	0	4	1	2
3	0	0	0	0	0	0	0	1	0	0	0	0	0	0	0	0	0	0	5	2	0
0	0	1	2	0	1	1	3	5	3	0	1	1	3	1	4	0	4	0	16	10	5
1	0	1	0	0	0	0	0	1	0	0	0	0	0	0	0	1	1	0	1	4	3
1	0	1	1	0	0	0	0	0	0	1	1	0	0	0	0	0	0	0	3	1	2
0	0	0	0	0	0	0	0	0	0	0	0	0	0	0	0	0	0	0	0	0	0
0	0	0	0	0	0	0	0	2	0	1	2	0	0	0	0	0	1	0	4	2	2
0	0	0	0	0	0	0	0	0	0	0	0	0	0	0	0	0	0	0	0	2	0
0	0	0	0	0	0	0	0	0	0	0	0	0	0	0	0	0	0	0	1	0	1
0	0	0	0	0	0	0	0	0	1	0	0	0	0	1	0	0	0	0	2	1	1
0	0	0	0	0	0	1	0	0	0	0	0	0	0	1	0	0	1	0	0	3	0
0	1	0	0	0	0	1	0	0	0	1	1	0	1	0	0	0	0	0	12	4	6
0	0	1	1	0	1	0	1	0	0	1	0	0	1	0	0	0	0	0	4	1	1
0	0	0	0	0	0	0	0	0	0	0	0	0	0	0	0	0	1	0	1	0	3
0	0	0	0	0	0	0	0	0	0	0	0	0	0	0	0	1	0	0	1	2	1
0	1	0	2	0	0	0	0	0	1	1	0	0	2	0	0	0	0	0	7	4	6
0	0	0	0	0	0	0	0	0	0	0	0	0	0	1	0	0	0	0	1	0	2
0	0	0	1	0	0	0	0	0	1	0	0	0	0	0	0	0	0	0	0	4	1
1	2	0	2	0	1	1	1	2	1	2	1	2	0	1	0	0	2	0	28	16	16
0	1	1	2	0	1	1	1	0	1	3	0	2	0	0	0	1	0	0	8	2	7
1	0	1	0	0	0	0	0	1	1	0	0	0	0	0	0	1	1	0	5	0	5
0	0	0	0	0	0	0	0	0	0	0	0	0	0	0	0	0	0	0	1	0	0
1	1	3	0	0	2	2	1	5	2	0	3	3	5	2	2	2	6	0	36	12	27
0	0	0	1	0	1	1	0	0	1	1	2	0	0	0	0	0	0	0	12	6	7
1	1	2	1	0	0	0	1	1	0	3	0	1	1	0	0	1	4	0	13	12	7
0	0	0	0	0	0	1	1	0	2	0	0	0	0	1	0	0	0	0	5	3	3
0	0	0	0	0	0	0	1	1	0	0	0	0	0	0	0	0	0	0	3	1	4
0	0	0	1	0	1	0	1	0	0	0	1	2	1	0	2	0	0	0	6	1	3
0	0	0	0	0	0	0	1	0	0	1	1	0	0	0	0	0	0	0	2	1	2
0	0	0	0	0	0	1	1	0	0	2	0	0	0	1	0	0	0	0	3	4	5
0	0	0	0	0	1	0	1	1	0	2	0	0	0	0	0	0	0	0	4	0	3
1	0	0	0	0	0	0	1	1	0	0	2	0	0	1	0	0	2	0	7	5	3
0	0	0	0	0	0	1	0	0	0	1	0	0	0	0	0	1	1	0	2	1	2
0	0	0	0	0	0	0	0	0	1	0	0	0	0	0	0	0	0	0	2	0	0
0	1	0	0	0	0	0	0	0	0	1	0	0	0	0	0	1	0	0	6	7	7
0	1	0	0	0	0	0	1	0	1	1	1	2	1	0	0	0	0	0	14	4	5
0	0	2	0	0	1	1	0	0	0	0	0	2	3	0	0	0	3	0	15	4	5
0	0	0	0	0	0	0	0	0	0	0	0	0	0	0	0	0	1	0	1	1	0
1	0	1	0	0	3	0	0	0	1	0	0	0	0	0	0	0	0	0	7	4	1
1	2	3	2	0	1	3	3	1	1	2	2	3	5	2	1	3	6	0	38	18	24
0	1	0	1	0	2	2	1	1	0	1	0	1	0	0	2	2	0	0	15	11	11
0	0	0	0	0	0	0	0	0	0	0	0	0	0	0	0	0	0	0	0	0	0
0	0	0	0	0	0	1	0	0	0	0	0	1	1	0	0	0	0	0	4	5	2
1	0	0	0	0	0	0	0	0	0	0	0	0	0	0	0	0	0	0	0	0	0
0	0	0	0	0	0	0	0	0	0	0	0	0	0	0	0	0	0	0	0	0	0
0	0	0	0	0	0	0	0	0	0	0	0	0	0	0	0	0	0	0	2	1	1
0	0	0	0	0	0	0	0	0	0	0	1	0	0	0	0	0	0	0	2	2	0
0	0	0	0	0	0	0	0	0	0	0	0	0	0	0	0	0	0	0	1	1	1
0	0	1	0	0	0	0	0	0	0	0	0	0	0	0	0	0	0	0	0	0	2
1	0	0	0	0	0	1	0	0	0	0	0	0	0	0	1	0	0	0	1	3	1
0	0	1	0	0	0	0	0	1	0	0	0	0	0	0	0	0	1	0	2	2	4
0	0	0	0	0	1	0	0	0	0	0	0	1	0	0	0	0	2	0	2	3	1
1	0	0	1	0	0	0	0	0	0	1	0	0	0	0	0	0	0	0	2	1	0
0	1	0	0	0	1	0	0	0	0	0	1	0	0	0	0	1	0	0	1	0	3
0	0	0	0	0	0	0	0	0	0	1	0	1	0	0	0	0	0	0	0	0	1
0	0	1	1	0	0	0	0	0	1	0	0	0	1	0	0	0	1	0	1	0	1
0	0	0	0	0	0	1	0	1	0	0	0	2	0	1	0	1	0	0	4	3	6
0	0	0	1	0	0	0	0	0	0	0	1	0	0	1	0	0	0	0	2	1	1
0	0	1	0	0	1	0	1	0	0	0	1	0	0	0	0	0	0	0	9	2	4
0	0	2	0	0	0	2	0	1	0	0	0	1	0	0	0	0	0	0	10	3	4
0	0	0	0	0	0	0	0	0	0	0	0	0	0	0	0	0	1	0	0	1	0
0	1	0	2	0	0	1	1	1	3	0	0	0	1	0	0	0	0	0	9	7	5
0	0	0	0	0	0	0	0	0	0	0	0	0	0	0	1	0	0	0	0	0	0
0	0	0	0	0	0	0	0	0	0	0	0	0	0	0	0	0	0	0	2	1	0
0	0	0	1	0	1	1	1	1	2	2	0	0	1	0	0	1	1	0	10	5	15
0	1	0	0	0	1	0	0	1	1	1	0	0	0	0	0	0	0	0	7	4	2
0	0	0	0	0	0	0	0	0	0	1	0	0	1	0	0	0	0	0	1	1	1
0	0	2	1	0	0	0	1	2	0	3	1	0	1	0	1	0	1	0	14	7	6
0	0	1	0	0	2	1	0	0	0	0	0	0	0	0	0	0	0	0	6	2	4
1	0	2	1	0	0	0	0	3	0	0	0	0	0	0	0	0	0	0	5	3	3
0	0	0	0	0	0	0	0	0	1	1	0	0	1	0	0	0	1	0	3	2	1
0	0	0	0	0	1	0	1	0	0	1	0	1	0	0	0	0	0	0	6	4	4
0	0	0	1	0	0	0	0	0	1	1	0	1	0	0	0	0	1	0	5	2	6
0	0	0	0	0	0	0	0	0	0	0	0	0	0	0	0	0	0	0	0	0	0
0	0	0	1	0	0	0	0	0	0	0	1	0	0	0	0	0	0	0	0	2	1
0	1	0	0	1	0	0	0	1	2	0	0	0	0	0	0	1	0	0	1	0	3
0	0	0	0	0	0	0	1	0	0	0	0	0	0	0	0	1	0	0	1	0	3
0	0	3	0	0	0	0	1	1	0	0	0	0	0	0	0	1	0	0	2	2	3
0	0	0	2	0	1	0	0	1	0	0	0	0	0	0	0	0	0	0	5	2	2
0	0	0	0	0	0	0	0	0	0	2	0	0	0	0	0	1	1	0	1	0	2
0	0	0	0	0	1	0	0	0	2	1	0	1	1	1	0	0	0	0	12	5	5
0	0	0	0	0	0	0	0	0	0	0	0	0	0	0	0	0	0	0	1	3	0
0	0	1	2	0	1	0	1	3	1	2	2	5	1	0	1	2	1	0	24	16	20
0	1	1	1	0	1	0	1	0	0	1	0	0	0	1	1	0	0	0	11	4	6
0	0	0	0	0	0	0	3	0	0	4	1	0	0	2	0	2	0	0	13	11	5
0	0	0	0	0	0	0	0	0	0	0	0	0	0	0	0	0	0	0	1	3	0
0	0	0	0	0	0	0	0	0	0	0	0	0	0	0	0	0	0	0	0	1	0
0	0	1	0	0	0	0	0	0	0	1	0	1	0	0	1	0	0	0	3	0	1
0	0	0	0	0	0	0	1	0	0	0	0	1	1	0	0	1	0	0	2	2	2
0	0	0	0	0	0	0	0	0	0	0	1	0	0	0	0	0	0	0	0	0	0
0	0	0	0	0	1	0	0	0	0	2	1	1	0	0	0	2	0	0	5	5	2
0	0	0	0	0	0	0	0	0	0	0	0	0	0	0	0	0	0	0	2	2	1
1	0	4	1	0	0	4	0	2	0	0	1	1	1	0	0	1	1	0	9	8	12
1	1	3	0	0	0	2	1	1	1	2	0	1	0	1	2	0	1	0	22	10	16
0	0	0	0	0	0	0	0	0	0	0	0	0	0	0	0	0	1	0	0	0	0
0	0	0	1	0	0	0	0	0	0	0	1	0	0	0	0	2	0	0	2	1	1
0	0	0	1	0	1	0	0	0	0	1	2	0	0	0	0	0	0	0	1	1	1
0	0	0	0	0	0	0	1	1	0	1	0	0	0	0	0	0	0	0	1	0	0
0	0	0	2	0	1	0	1	2	1	0	0	0	0	0	0	0	0	0	4	1	2
0	1	0	1	0	1	0	0	1	1	1	1	0	0	0	0	1	0	0	10	4	3
0	0	0	0	0	0	0	0	0	0	0	1	0	0	0	0	0	0	0	3	1	3
0	0	0	0	0	0	0	0	1	0	1	3	0	0	1	0	0	0	0	7	5	1
0	0	0	0	0	0	0	0	0	0	0	0	0	0	0	0	0	0	0	3	0	0
0	0	0	0	0	0	1	0	0	0	0	1	1	0	0	0	0	0	0	4	4	4
0	0	1	0	0	0	0	1	0	0	1	1	0	1	0	0	1	1	0	1	0	2
0	0	0	1	0	0	1	1	0	0	2	0	0	0	0	0	0	0	0	3	1	1
0	0	1	0	0	0	0	1	0	0	0	0	0	1	0	0	0	0	0	3	2	0
0	0	0	0	0	0	1	0	0	0	2	0	0	0	0	0	1	1	0	1	3	6
0	0	1	0	0	0	0	0	1	0	0	0	0	0	0	0	1	0	0	0	2	0
0	2	1	1	0	1	0	0	2	0	3	1	0	0	0	0	1	1	0	16	13	6
1	0	1	0	0	0	0	0	0	0	1	1	0	0	0	0	1	2	0	14	9	5
2	0	2	0	0	1	2	0	4	0	4	2	2	3	1	0	2	2	0	31	11	15
0	0	0	0	0	0	1	0	0	0	0	0	0	0	0	0	1	0	0	1	0	2
1	0	0	0	1	1	0	0	1	0	1	0	0	0	1	1	0	1	0	6	3	6
0	0	0	0	0	0	0	0	0	1	2	1	0	0	0	0	0	0	0	1	0	1
0	0	0	2	0	2	2	0	0	0	1	1	0	0	0	0	1	0	0	11	9	4
0	0	1	1	0	0	0	1	1	0	0	0	1	0	0	1	0	0	0	4	4	5
0	1	2	0	0	2	2	2	1	1	2	1	0	1	2	0	3	1	0	25	13	12
0	0	0	0	1	0	0	0	0	1	0	1	0	0	0	2	0	0	0	1	2	1
0	0	0	0	0	0	1	0	0	0	0	2	0	0	1	0	1	1	0	3	2	2
0	0	0	2	0	1	0	0	1	4	1	0	0	1	1	2	0	0	0	3	6	5
0	0	0	0	0	0	0	0	0	0	0	1	0	0	0	0	0	1	0	2	1	1
0	1	0	0	0	0	0	0	2	0	0	1	0	0	1	0	0	1	0	2	1	3
0	0	0	2	0	0	0	0	1	0	0	0	1	0	0	0	0	0	0	4	3	5
0	0	1	1	0	1	0	1	0	0	2	0	1	2	0	0	0	1	0	7	8	2
2	1	1	3	0	0	1	1	0	2	3	1	2	1	2	1	1	1	0	22	4	14
0	0	0	0	0	0	0	1	0	0	0	0	2	0	0	0	1	2	0	1	4	4
0	0	0	0	0	0	1	0	1	0	0	1	0	0	1	0	0	0	0	3	0	5
0	0	1	2	0	0	0	0	1	0	0	0	1	0	0	0	1	0	0	12	4	3
0	1	0	0	0	0	1	2	0	0	2	1	0	0	0	0	1	3	0	8	4	2
0	0	1	0	0	0	0	0	0	0	0	1	0	0	2	0	2	0	0	6	8	1
1	0	2	0	0	0	0	0	0	0	1	0	0	1	0	0	0	0	0	3	4	3
0	0	0	0	0	0	0	0	0	0	0	0	0	0	0	0	0	0	0	0	0	1
0	1	0	2	0	0	0	1	0	0	0	1	0	0	1	0	0	0	0	4	1	3
0	0	0	0	0	0	0	0	0	0	0	2	0	0	0	0	1	0	0	9	3	0
0	2	0	0	0	1	2	1	0	0	2	1	1	0	0	1	0	0	0	5	3	8
0	0	0	0	0	0	0	0	2	0	0	0	1	0	0	0	1	2	0	5	1	1
0	0	0	0	0	0	0	0	0	0	0	1	0	1	0	0	1	0	0	4	2	4
0	0	0	0	0	0	0	0	1	0	0	0	0	0	0	0	0	1	0	1	0	0
0	0	0	0	0	0	0	0	0	0	0	2	1	1	0	0	0	0	0	2	2	1
0	0	0	0	0	0	0	0	0	0	0	0	0	0	0	0	0	0	0	0	0	0
0	0	1	1	0	0	0	0	0	0	0	0	0	0	0	0	0	0	0	2	1	0
0	0	0	0	0	0	0	0	1	0	0	1	0	0	0	0	1	0	0	1	1	2
0	0	0	0	0	0	0	1	0	2	1	0	0	1	0	0	1	1	0	4	1	1
0	0	1	0	0	0	0	1	0	0	0	0	2	1	1	0	0	0	0	3	0	1
0	1	0	1	0	0	0	0	0	0	0	0	0	0	0	0	0	0	0	6	1	4
0	0	1	0	0	0	0	0	0	0	0	0	0	0	0	0	0	0	0	1	1	2
0	0	0	0	0	0	0	0	0	0	0	0	0	0	0	0	0	0	0	0	1	0
0	0	0	0	0	0	0	0	0	0	1	0	0	2	0	0	0	0	0	2	3	2
0	0	1	0	0	0	0	0	0	0	0	0	2	0	0	0	0	1	0	3	0	2
0	0	0	1	0	0	0	3	3	1	1	1	0	0	1	0	0	0	0	6	8	11
1	0	0	0	0	1	0	0	1	0	0	2	1	0	0	0	0	0	0	3	2	5
0	0	0	0	0	0	0	0	0	0	0	0	0	0	0	0	0	0	0	2	3	2
0	0	0	0	0	0	0	0	0	0	1	0	0	0	0	0	0	0	0	0	3	0
1	0	0	1	0	1	0	2	2	2	2	7	0	2	1	1	0	1	0	14	6	5
0	0	0	0	0	0	0	0	0	0	0	0	0	0	0	0	0	0	0	0	2	1
1	0	0	0	0	1	0	0	0	0	1	0	0	0	0	0	0	0	0	5	1	3
2	0	0	0	0	0	0	0	0	0	1	0	0	0	0	0	0	0	0	1	4	0
1	1	1	0	0	0	1	1	0	0	0	0	2	0	0	1	1	0	0	7	4	7
0	0	0	0	0	0	0	0	0	0	0	0	0	1	0	0	0	0	0	2	3	1
0	0	0	0	1	1	1	1	3	0	2	1	0	2	0	0	0	1	0	13	5	4
1	0	0	0	0	1	0	0	1	0	1	0	0	0	0	0	0	1	0	5	3	2
0	0	0	0	0	0	0	0	0	1	0	0	0	1	1	0	0	1	0	7	4	1
0	0	0	0	1	0	0	1	1	1	1	2	0	0	2	0	2	0	0	7	3	5
1	0	0	0	0	0	0	1	0	0	1	1	0	0	0	0	0	1	0	4	1	3
0	0	0	0	0	0	0	1	2	1	0	0	0	1	0	0	1	1	0	12	2	3
2	0	2	1	0	0	0	1	0	0	1	1	3	0	0	0	1	0	0	4	3	9
0	0	0	0	0	0	0	0	0	0	0	0	0	0	0	0	1	0	0	1	1	0
0	0	0	0	0	0	0	1	0	0	0	0	0	0	1	0	0	0	0	1	0	2
0	0	0	1	0	0	0	1	0	0	0	0	0	0	0	0	1	0	0	3	2	6
0	0	3	1	0	2	1	2	0	1	2	0	3	1	1	0	1	0	0	13	6	6
0	0	1	0	0	1	0	1	3	0	0	0	1	1	0	1	0	0	0	14	4	9
0	0	0	1	0	0	0	0	0	0	0	0	1	0	0	0	0	0	0	2	2	2
1	0	0	0	0	0	1	1	0	1	0	0	1	2	0	0	0	0	0	2	4	4
0	0	0	0	0	0	0	0	0	0	1	1	0	0	0	0	0	0	0	7	4	2
0	0	0	0	0	0	0	0	0	0	0	0	1	0	0	0	0	0	0	2	0	2
1	1	0	0	0	0	0	0	0	0	2	0	0	1	1	0	0	2	0	4	3	3
0	1	0	0	0	2	0	1	0	0	0	0	0	0	0	0	1	2	0	3	2	5
0	1	0	0	0	1	0	2	0	0	2	1	1	0	0	0	0	1	0	10	5	0
0	0	0	0	0	0	0	0	0	0	3	3	1	1	0	0	1	2	0	11	6	5
1	0	0	0	0	0	2	0	2	0	0	0	1	1	0	2	0	1	0	11	8	8
0	0	0	0	0	0	1	0	0	0	1	0	0	0	0	0	0	0	0	5	3	4
0	0	0	0	0	0	0	1	0	1	1	0	0	0	0	1	0	0	0	1	3	3
0	0	3	2	0	2	1	1	1	2	1	0	2	1	0	0	0	3	0	19	8	8
1	0	0	0	0	0	0	0	0	1	0	1	0	1	0	0	0	1	0	6	5	3
0	0	0	1	0	0	0	0	0	1	2	0	1	1	1	0	1	1	0	6	4	5
0	0	0	0	0	1	0	0	1	1	0	0	0	0	0	0	1	0	0	2	2	4
0	0	0	0	0	0	1	0	0	0	1	1	0	2	0	1	1	0	0	3	3	3
0	0	1	0	0	0	0	0	1	0	0	0	0	0	0	0	0	0	0	4	1	1
0	0	0	2	0	1	0	0	0	1	2	0	0	0	0	1	1	0	0	7	2	7
0	1	0	0	0	0	0	0	0	0	0	0	0	1	0	0	0	1	0	1	1	2
1	0	0	1	0	0	0	0	0	1	1	0	1	0	0	0	1	1	0	5	1	0
0	0	0	1	0	2	0	1	0	0	0	0	0	0	0	0	0	0	1	2	1	2
0	0	0	0	0	0	0	1	0	1	0	1	0	1	0	0	0	0	0	10	2	4
0	1	0	1	0	0	1	2	0	1	0	1	0	0	0	0	0	0	0	16	14	8
3	1	0	0	0	2	2	0	4	0	1	2	1	1	0	0	1	1	0	22	17	12
1	0	2	0	0	0	0	0	1	0	0	0	0	0	0	0	1	0	0	2	3	2
0	0	0	0	0	1	0	0	1	0	1	0	0	0	0	0	0	0	0	4	3	5
0	1	0	0	1	0	0	0	0	0	0	0	0	1	0	0	1	0	0	7	2	3
0	0	0	1	1	0	0	0	0	0	0	0	0	0	0	0	1	0	0	2	3	3
0	0	0	0	0	0	0	2	0	1	0	0	0	0	0	0	0	1	0	3	5	3
0	0	0	0	0	0	0	0	0	0	0	0	0	0	0	0	0	0	0	2	0	0
2	3	1	2	0	3	1	1	1	0	1	3	4	4	0	0	1	1	0	18	10	11
0	1	0	1	0	2	0	0	0	0	1	0	0	0	0	0	1	0	0	1	2	1
2	0	1	0	0	0	0	0	0	0	1	0	0	0	0	0	0	0	0	6	4	4
0	0	0	1	0	1	1	0	1	0	0	0	0	0	0	0	0	0	0	5	2	2
0	0	0	0	0	0	0	0	0	0	0	1	0	0	1	0	0	1	0	0	1	3
0	0	0	0	0	1	0	0	0	0	0	1	1	0	0	0	0	0	0	6	1	4
0	0	0	0	0	0	1	0	0	0	1	0	0	0	0	0	0	0	0	0	1	0
0	0	0	0	1	1	2	0	0	0	1	0	1	2	2	0	0	0	0	5	3	2
1	0	0	0	0	0	1	1	0	1	1	1	1	1	0	1	1	0	0	3	5	1
0	0	0	0	0	1	0	0	0	0	0	0	1	0	0	0	0	0	0	4	1	3
0	0	0	0	0	0	0	0	0	1	0	0	0	0	0	0	0	0	0	1	2	0
0	0	0	0	0	0	0	1	0	0	0	0	0	0	0	1	0	0	0	3	2	1
0	0	1	0	0	1	0	0	0	1	0	2	2	0	0	1	0	2	0	16	8	3
1	0	0	0	0	1	0	0	0	0	1	0	0	0	0	0	0	0	0	3	0	2
0	2	0	0	0	0	2	2	0	1	1	1	0	1	0	0	1	0	0	7	1	6
0	0	0	0	0	0	0	0	0	0	1	0	0	1	0	1	0	0	0	0	0	1
0	0	3	0	0	0	1	2	0	1	2	1	1	2	0	0	0	2	0	7	6	4
0	0	0	1	0	0	0	1	0	1	0	0	1	0	0	0	0	0	0	3	3	2
0	0	0	1	0	1	0	0	0	0	0	0	1	1	0	0	0	2	0	6	5	1
1	0	0	0	0	0	0	2	1	0	4	1	1	0	1	0	1	0	0	6	4	1
0	0	0	0	0	0	1	0	0	0	0	0	0	0	2	0	0	1	0	4	3	5
0	0	0	0	0	0	0	0	0	0	0	0	0	0	0	0	0	0	0	0	0	1
0	0	2	1	0	0	1	0	1	0	0	1	1	0	0	0	0	1	0	5	8	3
0	0	0	1	0	1	0	0	1	0	2	0	0	0	0	0	0	0	0	5	2	3
0	0	1	0	0	0	0	0	0	0	0	0	0	0	0	0	0	0	0	3	2	1
0	1	0	1	1	2	1	0	1	2	0	1	0	0	0	1	0	1	0	14	5	6
0	0	1	1	0	2	2	1	1	1	3	1	3	0	0	0	0	1	0	21	12	11
0	0	0	0	0	0	0	1	0	0	1	2	0	0	0	1	0	3	0	5	6	6
0	0	0	0	0	0	0	0	1	2	1	0	1	0	0	0	0	0	0	6	0	2
0	0	0	0	0	0	0	0	0	0	0	0	0	0	0	0	0	0	0	0	3	0
0	1	0	1	0	0	0	0	1	0	1	0	0	0	2	0	1	0	0	4	3	1
0	0	0	2	0	0	1	0	3	2	1	1	3	0	1	0	2	2	0	7	6	11
0	0	0	1	0	0	0	0	0	0	1	0	1	0	1	0	0	1	0	3	1	0
0	0	0	0	0	0	0	1	0	0	0	1	0	0	0	0	1	0	0	2	2	2
0	0	0	0	0	0	0	0	0	0	0	0	0	0	0	0	0	0	0	3	0	2
0	0	1	1	0	0	0	1	0	1	0	1	1	1	1	0	1	1	0	8	0	4
0	0	0	0	0	1	1	0	1	0	0	0	1	0	0	0	1	0	0	7	10	5
0	0	0	0	1	1	0	0	0	0	0	1	0	0	1	0	0	1	0	2	1	1
0	0	1	1	0	1	0	0	0	2	0	0	0	0	0	0	1	1	0	7	3	8
0	1	2	0	0	0	2	0	2	1	0	0	2	0	1	0	1	0	0	11	4	5
0	1	0	0	0	0	0	0	0	0	1	0	0	0	0	0	0	1	0	1	1	0
1	0	1	2	1	0	3	1	1	0	2	0	1	3	0	0	0	1	0	8	8	8
1	0	1	0	0	1	3	1	1	1	2	1	3	0	1	1	3	0	0	13	9	8
0	0	0	0	0	0	1	0	0	0	0	0	0	0	2	0	0	0	0	1	1	2
0	0	0	0	0	0	1	0	2	1	1	0	2	0	0	0	1	0	0	4	4	1
1	0	0	0	0	2	0	2	0	1	2	1	2	0	0	0	1	1	0	13	4	12
0	0	3	0	0	1	1	1	0	0	2	3	1	0	2	1	0	0	0	12	4	5
1	0	1	0	0	0	0	0	0	0	1	0	0	1	0	0	1	0	0	6	1	2
1	0	2	0	0	0	0	0	1	0	1	0	1	1	0	0	0	0	0	8	4	4
1	0	1	3	0	0	1	2	1	0	1	1	0	0	0	0	1	1	0	10	9	5
1	1	1	0	0	0	0	1	0	0	0	0	0	0	0	0	1	0	0	6	8	4
3	1	0	0	0	1	0	2	0	1	4	1	2	0	0	0	2	1	0	20	8	3
0	0	0	1	0	0	0	0	2	0	1	0	2	0	0	0	1	0	0	6	3	1
0	0	1	0	0	2	0	0	0	0	0	0	0	0	0	0	0	0	0	3	3	3
0	1	0	2	0	0	0	1	0	3	4	0	0	0	0	0	1	0	0	9	5	8
0	0	0	1	0	0	0	0	0	0	0	0	0	0	1	0	0	0	0	5	0	2
0	0	0	0	0	0	1	0	0	0	0	1	1	1	0	1	0	0	0	5	6	1
1	0	0	1	0	2	4	2	1	0	2	2	1	0	0	1	0	1	0	15	10	8
0	0	1	0	0	0	0	0	0	0	1	0	0	1	0	0	2	1	0	5	3	2
0	0	0	0	0	0	0	0	0	0	0	1	0	0	0	0	0	0	0	4	3	0
1	0	1	0	0	2	3	1	3	2	1	1	2	0	0	1	0	0	0	9	8	8
0	1	0	0	0	1	2	1	0	0	1	0	0	0	0	0	0	0	0	4	3	1
0	0	0	0	0	0	0	0	0	0	0	0	0	0	0	0	1	0	0	1	1	0
0	3	0	0	0	0	2	2	0	0	0	1	1	0	1	0	0	0	0	14	6	7
0	1	1	0	0	1	1	0	0	0	0	0	0	0	0	0	0	0	0	2	2	0
1	0	0	0	0	0	1	0	0	0	2	0	0	0	0	0	0	0	0	7	0	3
0	0	1	0	0	0	0	0	0	0	0	0	0	0	0	0	0	0	0	1	2	1
0	0	1	0	1	0	1	1	2	0	1	1	1	0	1	1	0	1	0	6	7	5
0	1	0	0	0	0	0	2	0	0	1	1	1	1	0	0	0	3	0	15	4	5
0	1	0	0	0	0	0	0	0	0	0	0	0	0	0	0	0	0	0	1	3	0
0	0	1	0	0	0	0	0	0	0	1	0	0	0	0	0	0	0	0	2	1	2
0	2	0	2	0	0	0	0	0	0	0	0	1	1	1	0	0	0	0	8	5	5
0	0	0	0	1	0	0	0	0	0	0	0	0	0	0	0	0	0	0	2	3	4
0	0	0	0	0	0	0	1	0	0	0	0	1	0	0	0	0	0	0	5	4	2
1	3	0	1	0	1	1	0	1	1	1	0	0	0	1	0	0	1	0	9	6	6
0	0	0	0	0	0	0	0	0	1	0	0	0	0	0	0	0	0	0	3	1	3
0	0	1	0	0	1	1	0	1	2	0	0	0	0	0	0	0	0	0	6	2	2
1	0	1	0	0	1	0	0	0	3	0	2	1	1	0	0	0	0	0	3	3	1
1	0	0	0	0	1	0	1	1	0	1	0	1	0	0	0	0	0	0	7	3	3
0	0	0	0	0	0	0	1	1	0	0	0	0	0	1	0	0	0	0	3	3	1
0	1	0	0	0	0	0	0	0	0	0	0	0	0	0	0	1	0	0	2	0	0
0	1	0	0	0	1	0	1	1	0	1	0	0	0	0	0	0	1	0	7	2	4
0	0	0	0	0	0	0	0	0	0	0	0	1	0	0	0	0	0	0	2	1	0
0	0	0	0	0	0	1	0	1	0	0	0	0	0	0	0	0	0	0	3	1	0
0	0	0	0	0	0	1	0	0	3	1	0	0	0	0	0	0	0	0	1	1	3
0	0	0	0	0	0	0	0	0	0	0	0	0	0	0	0	0	0	0	1	1	1
0	0	1	0	0	0	0	0	0	0	1	1	0	1	0	0	0	1	0	3	1	1
0	0	0	0	0	0	0	0	0	0	0	0	0	0	0	0	0	0	0	0	0	1
0	0	0	1	0	0	0	1	1	0	1	0	0	0	0	0	0	1	0	3	2	1
0	0	0	0	0	0	2	1	1	0	2	0	1	0	0	1	0	0	0	5	1	1
0	0	0	0	0	0	0	0	0	0	0	0	0	1	0	0	0	0	0	2	1	2
0	0	0	0	0	0	1	0	0	0	0	0	1	0	0	0	0	0	0	2	1	2
0	0	0	0	0	0	0	0	0	0	0	1	1	0	0	0	0	0	0	1	0	2
0	0	0	0	0	0	0	0	0	0	0	0	0	0	0	0	1	0	0	1	0	2
0	1	0	1	0	2	1	1	1	0	1	2	1	0	0	0	0	3	0	6	3	9
0	0	0	0	0	0	0	1	0	0	0	0	1	0	0	0	0	0	0	1	0	2
1	0	2	1	0	0	1	0	1	2	0	1	1	0	0	0	1	3	0	26	6	7
0	0	0	0	0	0	0	0	0	0	0	0	0	0	0	0	0	0	0	0	0	0
1	0	0	0	0	0	0	0	0	0	0	0	0	0	0	1	0	0	0	1	0	0
0	0	0	0	0	0	0	0	0	0	1	0	0	1	0	0	0	0	0	0	0	0
0	0	0	0	0	0	1	0	0	0	0	0	0	0	0	0	0	0	0	2	0	1
0	1	0	0	0	1	0	1	0	0	1	0	0	0	0	1	0	0	0	2	2	2
0	0	1	0	0	0	0	0	0	0	0	0	0	0	0	0	0	0	0	2	1	0
0	0	0	0	0	1	0	0	0	0	0	0	0	0	0	0	0	0	0	0	0	0
1	0	0	0	0	0	0	0	0	0	0	0	0	1	1	0	1	2	0	6	2	2
1	1	1	1	0	2	4	2	3	1	0	0	1	2	1	0	3	0	0	15	4	2
0	0	0	0	0	0	0	0	0	0	0	0	0	0	0	0	0	0	0	3	3	2
0	1	0	0	0	0	0	0	0	1	0	0	1	1	0	0	0	1	0	3	1	1
0	0	0	0	0	0	1	0	0	0	0	0	0	0	0	0	0	0	0	0	0	0
1	0	0	0	0	0	0	0	1	0	0	1	1	0	0	0	0	0	0	4	2	2
0	1	0	0	0	0	0	0	0	0	0	0	0	0	0	0	0	0	0	2	1	2
0	0	0	1	0	0	0	1	0	0	0	0	1	0	1	0	1	0	0	2	2	1
1	0	0	0	0	0	0	0	0	0	0	0	1	0	0	0	0	2	0	7	5	3
0	0	0	0	0	1	0	0	0	0	0	1	0	0	0	0	0	0	0	1	1	1
0	0	0	0	0	0	0	0	1	0	0	0	0	0	0	0	0	0	0	0	1	0
0	0	2	2	0	2	1	1	2	2	1	0	2	0	0	0	2	0	0	14	5	10
0	0	3	0	1	0	0	0	0	0	2	0	0	1	1	1	0	1	0	16	8	11
2	0	4	1	0	2	2	1	2	1	2	0	5	1	2	0	0	3	0	30	18	21
0	0	0	0	0	0	0	0	0	0	0	0	0	0	0	0	0	0	0	0	0	0
0	1	1	1	0	0	0	0	1	0	2	1	0	1	0	0	0	0	0	10	4	8
0	0	0	0	0	0	0	0	1	1	0	0	0	0	1	0	1	1	0	0	4	4
0	0	0	0	0	0	0	0	0	0	0	0	0	0	0	0	0	0	0	0	0	2
0	0	0	0	0	0	0	0	0	1	1	0	0	0	0	0	0	0	0	0	0	0
2	3	0	2	0	0	3	1	1	0	0	0	2	0	1	0	1	1	0	9	6	3
1	1	0	0	0	0	0	2	1	0	1	0	0	1	0	1	1	1	0	5	6	4
1	1	1	2	0	1	2	1	2	0	2	0	0	3	2	0	0	0	0	11	9	5
0	0	0	0	0	0	0	0	0	0	0	0	0	0	0	0	0	0	0	2	1	1
0	0	0	0	0	0	1	0	0	0	0	0	0	0	1	0	0	0	0	2	1	0
0	0	0	1	0	1	0	0	0	0	0	0	1	1	0	0	0	0	0	6	7	3
1	0	0	0	0	0	1	0	1	0	0	0	0	0	0	0	0	1	0	5	0	1
0	1	0	1	0	0	2	0	0	0	1	2	0	1	0	0	2	2	0	6	3	5
0	0	0	0	0	0	0	0	2	0	0	0	0	0	0	1	1	0	0	3	1	2
1	0	0	0	0	2	0	1	0	0	2	0	1	0	1	0	1	0	0	4	3	0
0	0	0	0	0	0	1	0	1	3	0	1	0	1	0	0	0	0	0	5	5	1
1	1	0	1	0	2	1	0	1	0	0	2	0	0	2	0	0	0	0	3	0	7
0	0	0	0	0	0	0	0	0	0	0	1	0	0	0	0	0	0	0	1	0	0
0	1	0	0	0	0	0	0	1	0	2	1	0	0	0	0	0	0	0	3	2	3
0	0	2	0	0	0	0	0	0	0	1	0	0	0	0	0	0	0	0	1	1	1
0	0	1	0	0	1	0	1	1	1	0	4	0	1	1	0	1	2	0	8	5	3
0	0	1	2	0	2	2	1	1	0	1	0	2	0	1	1	0	1	0	2	7	5
2	0	2	0	0	1	2	0	3	0	2	1	2	1	2	0	3	2	0	17	12	9
1	0	0	1	0	2	3	1	1	0	0	2	1	2	0	0	1	1	0	12	6	10
1	2	1	2	1	1	2	4	1	0	7	3	3	1	1	0	1	2	0	37	12	17
0	1	3	0	1	3	1	0	1	1	0	2	1	2	0	1	0	1	0	16	14	12
0	0	0	0	0	0	0	0	0	0	0	0	0	0	0	0	0	0	0	1	0	2
0	1	1	0	0	0	1	0	1	0	0	0	0	0	0	1	0	1	0	4	3	7
0	1	0	0	0	0	0	0	0	0	0	0	1	0	0	0	0	0	0	0	0	1
0	0	0	1	0	0	0	0	0	0	0	0	0	0	0	0	2	0	0	1	3	1
0	0	3	1	0	0	1	1	0	0	1	1	0	1	0	0	0	0	0	8	6	6
0	3	2	2	1	1	1	0	2	4	1	0	3	1	0	0	4	4	1	23	16	13
1	0	0	1	0	1	0	0	1	0	2	0	1	0	0	0	1	0	0	10	5	5
2	0	0	1	0	1	0	0	0	0	0	0	0	0	0	0	0	1	0	5	1	1
3	1	1	3	0	0	0	0	1	0	0	1	1	1	0	2	0	0	0	13	3	8
0	0	0	0	0	0	1	0	1	0	0	0	0	1	1	0	0	0	0	3	5	1
0	0	0	0	0	0	0	0	0	0	1	0	1	0	0	1	0	0	0	0	0	1
2	0	3	1	0	0	0	2	0	0	3	2	2	2	1	1	3	3	0	23	18	14
0	1	0	2	0	1	1	0	0	1	4	0	1	1	0	0	1	1	0	17	5	5
0	1	0	1	0	1	2	1	1	2	0	1	0	1	0	0	0	1	0	6	6	8
1	0	0	0	0	0	0	0	0	1	0	0	1	0	0	0	1	1	0	9	3	4
1	0	0	1	0	0	0	0	0	1	1	0	0	0	0	0	0	2	0	3	1	1
0	0	2	1	0	1	0	3	0	0	0	1	2	0	0	0	0	2	0	1	4	2
0	0	0	0	0	0	1	0	0	0	0	0	0	0	0	0	0	0	0	1	0	0
0	0	2	0	0	0	0	1	0	0	2	0	0	0	1	2	1	0	0	10	4	2
2	5	1	5	0	2	6	1	2	1	7	2	3	0	2	1	0	5	0	41	31	27
0	0	0	0	0	0	0	0	0	0	0	0	0	0	0	0	0	0	0	1	0	1
0	0	0	2	0	0	2	1	1	0	3	0	1	1	0	2	1	1	0	14	7	9
0	0	0	0	0	0	0	0	1	0	1	0	0	0	0	0	0	1	0	6	4	3
0	0	1	0	0	0	1	2	1	1	2	1	0	1	0	1	1	1	0	12	12	8
0	0	1	0	0	0	0	3	0	0	1	0	0	0	0	0	1	0	0	6	1	3
1	0	0	0	0	0	0	0	1	0	0	0	0	0	0	0	1	0	0	0	4	1
0	0	0	0	0	1	1	0	0	0	0	1	0	0	0	0	0	0	0	5	2	1
1	0	0	0	0	2	1	0	0	1	1	2	1	0	1	0	1	2	0	14	10	4
0	0	1	1	0	1	1	0	1	0	0	2	2	1	0	0	0	0	0	12	4	9
0	1	0	0	0	1	0	0	1	0	0	1	0	0	0	0	0	1	0	4	5	4
0	0	0	1	0	2	1	1	0	0	1	0	0	1	1	0	0	2	0	7	4	6
0	0	0	0	0	0	0	0	0	0	0	0	0	0	0	0	0	1	0	1	0	0
0	0	0	0	0	0	0	0	0	0	0	1	0	0	0	0	0	1	0	1	2	2
0	1	0	0	0	0	1	0	0	2	0	1	1	0	0	0	0	0	0	2	4	3
1	0	0	0	0	0	1	0	0	0	0	0	0	2	0	0	0	0	0	2	0	2
0	0	0	0	0	0	0	0	0	1	0	0	0	0	0	0	0	0	0	0	0	1
0	0	0	0	0	0	0	0	0	0	0	0	0	0	0	0	0	0	0	3	0	1
0	0	0	0	0	0	0	0	0	0	0	0	0	0	0	0	0	0	0	0	1	0
0	0	0	0	0	0	0	0	0	0	0	0	0	0	0	0	0	0	0	0	0	0
0	0	0	0	0	0	0	0	0	0	0	0	0	0	0	0	0	0	0	1	1	1
0	0	0	0	0	0	0	0	1	0	0	0	0	0	0	0	1	0	0	2	3	1
0	0	0	0	0	0	0	0	0	0	0	0	0	0	0	0	0	0	0	0	0	0
0	0	0	0	0	2	0	0	0	0	0	0	0	0	1	0	0	0	0	1	3	4
0	0	1	1	0	0	0	1	2	2	0	0	2	1	0	1	0	1	0	5	3	3
0	0	0	0	0	1	0	0	0	1	1	0	0	0	0	0	0	2	0	0	0	1
1	1	0	0	0	0	0	2	1	0	0	1	0	0	0	0	0	0	0	3	0	3
0	0	0	0	0	0	0	0	0	0	0	0	0	0	0	0	0	0	0	0	0	1
0	2	2	0	0	1	2	0	2	2	3	1	1	0	1	0	2	6	0	21	10	15
0	0	0	0	0	0	0	0	0	0	0	0	0	0	0	0	0	0	0	0	0	1
0	0	0	0	0	0	0	0	0	0	0	0	0	0	0	0	0	0	0	1	1	1
0	0	0	0	0	0	0	1	0	0	1	0	0	0	0	0	0	0	0	3	2	1
0	0	0	0	0	0	0	0	0	0	0	0	0	0	0	0	0	0	0	2	0	0
0	0	1	0	0	1	1	1	0	0	0	0	0	1	0	0	1	0	0	2	4	4
0	0	0	0	0	0	0	0	0	0	0	1	0	0	0	0	0	0	0	1	0	2
1	0	0	0	0	0	0	0	0	0	0	0	0	0	0	0	0	0	0	0	1	0
1	0	0	1	0	1	1	0	2	2	0	0	0	0	0	0	0	0	0	8	3	1
0	0	0	0	0	0	0	0	0	0	0	0	0	0	0	0	0	0	0	1	0	0
0	0	0	0	0	0	0	1	0	0	0	0	0	0	0	0	0	0	0	0	0	1
0	0	0	0	0	0	0	0	0	0	0	0	0	0	0	0	0	0	0	0	2	1
0	0	0	0	0	0	0	1	0	0	0	0	0	0	0	0	0	1	0	3	1	2
0	0	0	0	0	0	0	0	0	0	0	0	1	0	0	0	0	0	0	1	0	1
0	0	0	0	0	0	0	0	0	0	0	0	0	0	0	0	0	0	0	0	0	0
0	0	0	1	0	0	0	0	0	0	0	0	0	0	0	0	1	1	0	3	2	1
0	0	0	0	0	0	0	0	0	0	0	0	0	0	0	0	0	0	0	0	0	0
0	0	0	0	0	0	1	0	0	0	0	1	0	0	0	0	0	0	0	4	0	4
0	0	0	0	0	0	0	0	0	0	0	0	0	0	0	0	1	0	0	6	2	0
3	1	3	1	0	5	3	2	3	5	3	3	2	0	0	0	4	3	0	44	23	30
0	0	0	0	0	1	0	0	0	0	0	0	0	0	0	0	0	0	0	3	0	1
1	0	0	0	0	1	1	1	1	0	1	0	1	2	0	0	0	0	0	5	4	2
0	0	0	0	0	0	0	0	0	0	0	0	0	0	0	0	0	0	0	0	0	0
0	1	1	0	0	0	0	0	0	1	1	0	0	0	0	0	0	0	0	3	2	2
0	0	0	0	0	1	0	1	0	0	0	0	0	1	0	0	0	1	1	4	2	7
0	0	0	0	0	0	0	0	0	0	0	0	0	0	0	0	0	0	0	1	0	1
0	1	0	0	0	1	1	0	0	0	0	0	0	0	0	0	0	0	0	1	2	0
0	2	2	1	1	0	1	3	0	2	0	2	1	1	1	0	5	1	0	15	13	8
0	0	2	3	0	4	1	1	4	1	1	1	3	3	0	0	1	4	0	18	9	10
0	0	0	0	0	0	0	1	0	0	0	0	1	0	0	1	0	0	0	0	2	3
0	0	0	0	0	0	0	0	1	0	0	0	1	0	0	0	0	0	0	2	2	0
1	0	0	0	0	0	0	0	0	0	0	0	0	0	0	0	0	0	0	8	3	0
0	0	0	0	0	0	0	0	0	0	0	0	0	0	0	0	0	0	0	0	0	0
0	0	0	0	0	0	0	0	0	0	0	0	0	0	0	0	0	0	0	1	0	0
0	0	0	0	0	0	0	0	0	0	0	0	0	0	0	0	0	0	0	0	0	0
0	0	0	0	0	0	0	0	1	1	1	0	0	0	0	0	0	1	0	3	2	5
1	1	2	2	2	3	2	1	1	1	3	0	3	1	0	1	3	4	0	19	9	7
0	0	0	0	0	0	0	0	0	0	0	0	0	0	0	0	0	0	0	1	1	0
0	0	0	0	0	0	0	0	0	0	0	0	0	1	0	1	0	0	0	2	0	0
0	0	0	0	0	0	2	0	0	0	1	0	1	0	0	0	0	1	0	1	3	3
0	2	0	0	0	2	2	0	0	1	0	2	0	2	1	0	2	1	0	16	13	8
0	0	0	0	0	0	0	0	0	1	0	0	0	0	0	0	0	1	0	0	0	0
0	0	0	1	0	2	0	0	0	0	0	0	0	0	0	1	1	0	0	2	3	3
1	1	0	0	0	0	0	0	0	0	0	1	1	0	0	0	1	0	0	4	2	2
0	0	0	0	0	0	0	0	0	0	0	0	0	0	0	0	0	0	0	1	0	1
1	0	0	1	0	0	0	0	0	0	0	0	0	0	0	0	0	0	0	2	2	3
0	0	0	1	0	0	0	0	0	0	1	0	0	0	1	0	0	0	0	0	0	0
0	0	0	0	0	0	0	0	0	0	0	0	0	0	0	0	0	1	0	1	2	3
0	0	0	0	0	0	0	0	0	0	0	2	0	0	0	0	0	0	0	2	1	2
0	0	1	0	0	0	0	0	0	0	0	0	0	0	0	0	0	0	0	1	0	1
1	0	1	0	0	0	2	0	0	0	1	1	0	2	1	0	2	2	0	16	11	17
0	0	0	0	0	0	1	0	0	0	0	1	0	0	0	0	0	0	0	0	1	0
1	0	0	1	0	0	0	0	2	1	1	0	0	1	0	0	1	1	0	14	7	5
0	0	1	1	0	0	0	0	0	1	0	0	0	0	0	0	0	0	0	1	1	0
0	1	0	0	0	0	1	0	2	0	0	0	1	0	0	0	0	1	0	5	4	5
0	0	2	0	0	0	1	0	0	0	0	1	0	1	0	0	0	0	0	4	1	1
0	0	0	0	0	0	1	0	0	1	0	0	0	0	0	0	0	0	0	3	1	3
0	0	0	0	0	0	1	0	2	1	0	0	0	0	0	0	0	0	0	6	3	3
0	0	0	0	0	0	0	0	0	0	0	0	0	0	0	0	0	0	0	1	1	0
0	0	0	0	0	1	0	0	0	0	0	0	0	0	0	0	0	0	0	2	1	1
0	0	0	0	0	0	0	0	1	1	0	0	0	0	0	0	0	0	0	0	0	2
0	0	0	0	0	0	0	0	0	0	0	0	0	1	0	0	0	0	0	0	0	1
0	0	0	0	0	0	0	0	0	0	0	0	0	0	0	0	0	0	0	0	0	0
0	0	0	0	0	1	0	0	0	3	0	1	0	0	0	0	1	0	0	3	5	3
0	2	1	0	0	1	2	2	0	1	2	0	1	0	1	1	2	1	0	9	8	12
0	0	0	0	0	0	0	0	0	0	0	0	0	0	0	0	0	0	0	3	2	0
0	0	0	0	0	0	0	0	0	0	0	0	0	0	0	0	0	0	0	0	0	2
0	0	0	0	0	0	0	0	0	0	0	0	0	0	0	0	0	0	0	1	0	1
0	1	0	0	0	1	0	0	1	2	2	1	0	0	1	1	0	2	0	5	4	3
0	2	0	0	0	0	1	2	1	0	0	0	0	0	1	0	0	1	0	5	5	5
1	0	1	1	0	0	1	0	0	1	0	0	0	0	0	0	0	0	0	0	0	2
2	0	0	2	0	1	0	0	2	1	0	2	0	1	1	0	0	3	0	3	5	4
2	3	2	1	0	0	3	1	6	5	2	2	4	2	2	0	0	5	0	26	12	11
0	0	0	0	0	0	0	0	0	0	0	0	0	0	0	0	0	0	0	1	3	2
0	0	0	0	0	0	0	0	0	0	0	0	0	0	0	0	1	0	0	0	2	0
1	1	0	1	0	1	3	0	1	0	1	0	2	0	0	0	2	2	0	15	2	5
0	0	0	0	0	0	0	0	0	0	0	0	0	0	0	0	0	0	0	2	2	0
0	0	0	0	0	0	1	0	3	1	0	0	0	0	0	0	0	1	0	11	6	8
0	0	0	0	0	0	0	1	1	0	0	0	0	0	0	0	0	0	0	3	1	2
0	1	0	0	0	0	1	0	1	0	0	0	0	0	0	0	0	0	0	1	1	3
0	1	0	0	0	2	2	2	0	0	0	2	2	0	0	2	2	1	0	12	2	6
0	0	0	0	0	0	0	0	0	0	0	0	0	0	0	0	1	0	0	4	1	1
0	1	1	0	0	1	0	0	2	0	0	1	0	0	0	0	1	1	0	5	1	2
0	0	1	0	0	1	1	1	0	0	0	1	0	1	0	0	0	0	0	4	4	5
0	0	0	0	0	0	0	2	0	0	0	1	1	2	0	0	2	2	0	6	5	3
0	0	1	0	0	0	0	0	0	1	0	0	1	0	0	0	1	0	0	3	3	2
0	0	0	0	0	1	1	0	0	1	0	0	0	0	0	0	0	1	0	2	4	3
0	0	0	0	0	0	0	0	0	0	0	0	0	0	0	0	0	1	0	0	0	0
0	0	0	1	0	0	0	0	0	1	0	1	0	1	0	0	0	0	0	2	2	5
0	0	0	0	0	1	0	1	0	1	0	0	0	0	0	0	0	0	0	4	1	0
0	0	0	0	0	0	0	0	0	1	0	0	0	1	0	0	0	0	0	1	0	1
0	0	0	0	0	0	0	0	0	0	1	1	0	0	0	1	0	0	0	1	2	2
0	0	0	0	0	0	0	0	1	0	0	0	0	0	0	0	0	0	0	2	1	2
0	0	0	2	0	0	1	0	0	0	0	0	0	1	0	0	1	0	0	2	4	2
0	0	0	0	0	0	0	0	0	0	0	0	0	0	0	0	0	0	0	0	0	0
0	0	0	0	0	0	0	0	0	0	0	0	1	0	0	0	1	1	0	6	2	2
0	0	0	0	0	0	0	0	1	0	0	0	0	1	0	1	1	2	0	7	6	5
0	0	1	0	0	0	1	1	0	0	0	0	0	0	0	0	1	0	0	5	4	2
1	0	0	0	0	0	0	1	0	0	0	0	0	1	0	0	0	1	0	3	3	5
0	0	0	0	0	1	0	0	0	0	0	0	0	0	0	0	1	0	0	0	0	2
0	1	0	1	0	0	0	0	0	0	1	0	0	0	0	0	0	0	0	3	2	0
0	0	0	0	0	0	0	0	0	1	0	0	0	0	0	0	0	0	0	2	2	0
0	0	0	1	0	0	0	1	0	0	0	0	0	0	0	1	0	0	0	2	1	2
0	0	0	0	0	0	1	0	0	0	0	0	0	0	0	0	0	0	0	1	2	1
0	0	0	0	0	0	0	0	2	0	0	0	0	0	1	0	0	1	0	4	1	3
1	3	0	2	0	0	1	1	0	2	8	2	0	2	1	0	2	3	0	15	4	7
0	1	0	0	0	0	0	0	0	0	0	0	0	0	0	0	0	1	0	4	3	3
0	0	1	0	0	0	0	1	0	0	1	0	0	0	1	1	1	0	0	2	8	3
0	0	0	0	0	0	0	0	0	0	0	0	0	0	0	0	0	0	0	0	0	1
0	0	0	1	0	0	0	0	0	0	1	0	0	0	0	0	0	1	0	3	3	4
1	0	0	0	0	0	0	0	0	0	0	0	0	0	0	1	0	0	0	5	1	0
0	0	0	0	0	0	1	0	0	0	1	0	1	0	1	0	0	1	0	4	5	5
0	0	0	1	0	0	0	0	0	2	0	0	2	0	0	1	1	1	0	4	7	8
0	0	0	0	0	0	0	0	0	0	0	0	0	0	1	0	1	1	0	3	0	0
0	0	1	0	0	0	1	1	0	0	1	0	0	0	0	0	1	2	0	3	4	3
0	0	0	0	0	1	0	1	0	0	0	1	1	0	0	0	0	0	0	5	2	1
1	0	1	0	0	1	0	1	1	0	1	0	0	1	0	0	1	0	0	13	12	3
0	1	0	0	0	0	1	0	1	1	0	0	1	1	0	1	0	1	0	5	3	2
0	0	0	0	0	0	1	0	0	0	1	0	0	0	0	0	0	1	0	2	3	3
0	0	1	0	0	0	0	0	1	1	2	1	1	0	0	0	0	0	0	5	2	4
0	0	0	1	0	0	0	1	0	1	2	0	1	1	0	0	1	2	0	5	2	4
0	0	0	1	0	0	0	0	0	0	1	0	2	2	0	0	1	0	0	10	4	2
0	0	0	0	0	0	0	0	0	0	0	0	0	0	0	0	0	1	0	1	0	1
0	1	1	0	0	0	0	0	1	2	1	0	0	0	0	0	1	0	0	6	7	5
3	1	0	0	0	1	2	1	0	1	4	1	0	0	0	0	0	3	0	8	7	7
1	0	1	0	0	0	1	0	0	0	0	0	1	0	0	0	0	2	0	3	1	2
0	0	0	0	0	0	0	0	0	0	0	0	0	1	0	0	0	0	0	0	0	1
0	0	0	0	0	0	0	0	0	0	0	0	0	0	0	0	0	0	0	1	2	1
0	0	0	0	0	1	0	0	0	0	0	0	0	0	0	0	1	0	0	5	0	0
0	0	0	0	0	0	0	1	0	0	0	0	0	1	0	0	0	0	0	0	1	0
1	0	0	1	0	3	0	0	1	1	0	1	0	0	0	0	2	0	0	3	2	3
0	1	0	1	0	0	0	1	0	0	1	0	0	1	0	0	0	0	0	4	3	2
0	0	1	0	0	0	0	0	1	0	0	0	0	0	1	0	0	0	0	0	1	0
0	0	0	0	0	0	0	0	0	0	0	0	0	0	0	0	0	0	0	1	0	0
0	0	0	0	0	0	0	0	0	0	0	1	0	0	0	0	0	0	0	0	2	2
0	0	0	0	0	0	0	0	0	0	0	1	0	1	0	0	0	0	0	3	1	0
0	0	0	0	0	0	0	0	1	0	0	0	1	0	0	0	0	0	0	0	0	1
0	0	1	0	0	0	0	0	0	0	0	0	0	0	0	2	0	2	0	4	0	0
0	1	1	0	0	0	1	1	0	1	0	1	0	0	0	0	0	1	0	5	3	5
0	0	1	0	0	0	0	1	0	1	0	0	0	0	0	0	0	0	0	2	1	0
0	1	2	0	0	2	0	0	1	0	0	1	0	0	0	0	0	0	0	4	0	3
1	0	1	0	0	0	0	1	1	0	0	0	1	2	0	0	2	0	0	9	6	4
0	0	0	1	0	0	0	0	0	1	2	0	0	1	0	0	0	0	0	3	1	2
0	1	1	3	0	1	0	0	0	0	2	1	1	0	0	0	1	0	0	6	2	4
0	0	0	0	0	0	1	0	1	0	0	0	0	0	0	0	0	1	0	4	1	3
0	0	0	0	0	0	0	0	0	0	1	0	0	0	0	0	0	0	0	0	0	0
0	0	0	0	0	0	0	0	0	0	0	0	0	0	0	0	0	1	0	4	0	1
0	0	1	1	0	0	1	1	0	0	0	0	0	1	0	0	1	0	0	5	0	2
0	0	0	0	0	0	1	0	0	1	1	0	0	0	0	1	1	0	0	2	4	0
0	0	0	0	0	0	0	0	0	0	0	0	0	0	0	0	0	0	0	1	0	1
0	0	0	0	0	0	0	0	0	0	1	0	0	0	0	0	0	0	0	0	0	0
1	0	2	1	0	0	3	0	2	0	2	0	1	1	0	0	0	1	0	17	6	10
0	0	0	1	0	0	0	0	0	0	0	0	0	0	0	0	0	0	0	0	0	0
0	1	0	0	0	0	0	0	1	0	0	0	1	0	0	0	1	0	0	0	5	4
0	0	0	0	0	1	0	1	0	0	1	0	1	0	0	0	3	1	0	9	7	3
0	0	0	0	0	0	0	0	0	1	1	1	0	1	0	0	0	1	0	7	0	4
0	1	0	0	0	0	0	0	0	0	2	0	0	0	0	1	0	0	0	2	2	3
0	0	0	0	0	0	1	0	0	1	2	0	1	1	0	0	0	0	0	8	2	4
0	0	0	2	0	1	0	0	1	0	0	0	1	0	0	0	0	0	0	7	1	2
0	0	0	0	0	0	0	0	0	2	0	0	0	1	1	0	0	2	0	8	3	3
0	0	0	0	0	0	0	0	0	0	0	0	1	0	0	0	0	0	0	2	0	0
0	1	0	0	0	0	0	0	0	0	0	0	0	0	0	0	0	0	0	0	0	0
0	0	0	0	0	0	0	0	0	0	0	0	0	0	1	0	0	1	0	0	1	2
1	0	1	1	0	0	1	0	2	0	3	1	0	0	0	0	2	1	0	3	0	5
0	0	0	0	0	1	0	0	0	0	2	1	0	0	0	0	0	0	0	9	3	5
0	0	1	0	0	0	0	1	1	1	0	2	1	0	0	0	1	1	0	2	2	3
0	0	0	0	0	0	0	0	0	0	0	0	0	1	0	1	0	1	0	2	2	2
0	0	0	0	0	0	0	0	0	0	0	0	0	0	0	0	0	0	0	0	1	0
0	0	0	0	0	0	1	0	0	0	0	1	0	0	0	0	0	0	0	0	0	0
0	0	0	0	0	0	0	0	0	0	1	0	0	0	0	0	0	0	0	2	0	0
0	0	1	0	0	0	1	0	0	0	0	1	0	0	0	0	0	1	0	3	1	0
0	0	0	0	0	0	0	0	0	0	0	0	0	0	0	0	0	0	0	0	1	0
0	0	1	0	0	0	0	0	0	0	0	1	0	0	0	0	0	0	0	1	3	0
0	1	3	2	1	0	2	1	3	0	2	0	1	1	1	0	1	1	0	11	7	9
1	0	0	0	0	0	0	0	1	0	1	0	0	0	0	0	0	0	0	2	3	4
0	0	0	0	0	0	0	0	0	0	0	0	0	0	0	0	0	0	0	0	1	2
0	1	1	0	1	2	2	1	4	0	1	1	1	1	1	0	3	0	0	21	14	15
2	1	0	0	0	0	1	2	0	2	1	0	0	0	0	0	1	3	0	13	4	4
1	0	0	0	0	0	0	0	0	0	0	0	1	0	0	1	1	0	0	7	4	2
1	0	0	0	0	0	0	1	1	0	0	0	0	0	2	0	0	1	0	1	3	5
0	0	0	0	0	0	0	0	0	0	0	0	0	0	0	0	0	0	0	0	1	1
0	0	0	0	0	0	0	0	0	0	0	0	0	0	0	0	0	0	0	0	0	4
0	0	4	0	0	2	2	1	1	0	2	2	3	2	0	1	1	1	0	14	7	8
0	0	0	0	0	0	2	0	0	0	0	0	1	0	0	0	0	0	0	5	2	5
0	1	0	0	0	1	0	0	0	0	0	0	0	0	3	0	0	2	0	4	4	0
0	0	0	0	0	0	0	0	1	0	0	0	0	1	1	0	0	0	0	4	0	1
0	0	1	0	0	0	3	0	0	0	0	1	0	1	0	0	1	1	0	3	3	5
0	0	0	0	0	0	0	0	0	0	0	0	0	0	0	0	0	0	0	3	1	1
0	0	1	0	0	0	0	0	0	0	0	0	0	0	0	0	0	0	0	0	0	1
0	0	0	0	0	0	0	0	0	0	2	0	0	0	0	0	0	0	0	0	3	1
0	0	0	0	0	0	0	1	1	1	0	0	1	0	1	0	0	0	0	2	0	0
0	0	0	0	0	0	0	0	0	0	0	0	0	0	0	0	0	0	0	1	0	1
0	1	1	1	1	0	2	3	2	1	0	1	5	0	0	0	2	8	0	35	16	18
0	1	0	0	0	0	1	0	0	0	0	0	0	0	0	0	0	0	0	0	0	1
0	0	0	0	0	0	0	0	0	0	0	0	0	0	0	0	0	1	0	1	2	3
0	0	0	1	0	1	0	0	0	0	2	0	2	0	1	0	0	0	0	8	7	6
0	0	1	0	0	1	1	1	0	2	1	0	0	1	0	0	0	0	0	6	5	12
0	0	0	0	1	0	0	0	1	1	1	0	0	0	0	0	1	2	0	7	5	3
0	1	2	0	0	0	0	0	0	0	0	0	0	0	0	0	0	1	0	2	2	1
1	0	0	0	0	0	1	0	0	0	1	0	0	0	3	0	1	1	0	3	4	5
0	0	1	1	0	1	0	0	0	0	0	1	0	0	0	0	0	0	0	5	2	5
0	0	0	0	0	1	0	0	1	0	0	0	1	0	0	0	0	0	0	2	2	1
0	1	2	0	1	1	0	1	1	1	2	0	2	0	0	0	0	1	0	15	8	7
0	0	0	0	0	0	1	1	1	1	0	2	0	1	0	0	0	1	0	10	4	2
0	0	0	0	0	0	0	0	0	1	1	0	1	0	0	0	0	0	0	8	1	5
1	0	0	0	0	1	0	1	0	0	0	0	0	2	0	0	0	0	0	5	1	2
0	0	0	1	0	0	1	1	0	0	0	0	0	0	0	1	0	1	0	2	3	1
0	0	0	0	0	0	1	2	0	0	1	2	0	0	2	0	0	0	0	3	3	4
0	0	0	1	0	0	0	1	0	0	0	0	0	0	0	0	0	0	0	1	5	1
0	2	1	1	0	0	1	0	0	1	2	1	0	0	0	1	1	0	0	7	3	4
0	0	0	0	0	0	0	0	0	0	0	0	0	0	0	0	0	0	0	1	0	1
0	0	0	1	0	0	0	0	0	1	2	2	2	1	0	0	1	1	0	7	2	5
0	1	0	0	0	0	0	0	0	0	0	0	0	1	0	0	1	0	0	6	4	5
1	0	2	1	0	0	1	1	0	3	1	0	0	0	0	0	0	1	0	4	11	8
0	1	0	0	0	0	0	3	0	0	1	0	1	1	0	0	0	0	0	1	1	6
0	0	0	0	0	2	1	2	0	0	0	2	0	1	0	0	1	2	0	6	5	4
0	0	0	1	0	0	1	0	0	0	1	0	0	0	1	0	0	0	0	6	4	3
0	0	0	0	0	0	0	0	0	0	0	1	0	0	0	0	0	0	0	2	1	2
0	0	1	0	0	0	1	0	0	0	0	0	0	0	0	0	1	0	0	1	0	0
0	0	1	0	0	0	1	1	1	0	1	0	0	1	0	1	0	0	0	0	1	3
1	0	0	0	0	0	1	0	0	0	0	0	0	0	0	0	0	1	0	5	3	0
[truncated: 21,754 more rows]
