# Supplementary material for: Combinatorial expression of γ-protocadherins regulates synaptic connectivity in the mouse neocortex
Source: eLife. 2024 Mar 12;12:RP89532. doi: 10.7554/eLife.89532 (PMC10932546; doi:10.7554/eLife.89532)
Supplement: Figure 1—source code 1. [file elife-89532-fig1-code1.zip › Figure 1-Source Code1/2 step data processing/ftril.m]

function vector1=ftril(dist,q)
matrixplus1=dist+1;
trilmatrix=tril(matrixplus1,q);
a=trilmatrix(find(trilmatrix~=0));
a=a-1;
vector1=a;
end
