# Supplementary material for: Combinatorial expression of γ-protocadherins regulates synaptic connectivity in the mouse neocortex
Source: eLife. 2024 Mar 12;12:RP89532. doi: 10.7554/eLife.89532 (PMC10932546; doi:10.7554/eLife.89532)
Supplement: Figure 2—figure supplement 2—source data 1. [file elife-89532-fig2-figsupp2-data1.zip]

Archive with 4 entries (3 files):
- Figure 2-Figure Supplement2-Source Data1/
- Figure 2-Figure Supplement2-Source Data1/Fig.2-S2C_1.jpg
- Figure 2-Figure Supplement2-Source Data1/Fig.2-S2C_2.jpg
- Figure 2-Figure Supplement2-Source Data1/RT-qPCR for testing pcdha Knock out efficiency.xlsx
