# Supplementary material for: Combinatorial expression of γ-protocadherins regulates synaptic connectivity in the mouse neocortex
Source: eLife. 2024 Mar 12;12:RP89532. doi: 10.7554/eLife.89532 (PMC10932546; doi:10.7554/eLife.89532)
Supplement: Figure 2—figure supplement 3—source data 1. [file elife-89532-fig2-figsupp3-data1.zip]

Archive with 22 entries (21 files):
- Figure 2-Figure Supplement3-Source Data1/
- Figure 2-Figure Supplement3-Source Data1/legend for Figure 2-Figure Supplement3-Source Data1.txt
- Figure 2-Figure Supplement3-Source Data1/sgRNA_1_offtarget1.dna
- Figure 2-Figure Supplement3-Source Data1/sgRNA_1_offtarget10.dna
- Figure 2-Figure Supplement3-Source Data1/sgRNA_1_offtarget2.dna
- Figure 2-Figure Supplement3-Source Data1/sgRNA_1_offtarget3.dna
- Figure 2-Figure Supplement3-Source Data1/sgRNA_1_offtarget4.dna
- Figure 2-Figure Supplement3-Source Data1/sgRNA_1_offtarget5.dna
- Figure 2-Figure Supplement3-Source Data1/sgRNA_1_offtarget6.dna
- Figure 2-Figure Supplement3-Source Data1/sgRNA_1_offtarget7.dna
- Figure 2-Figure Supplement3-Source Data1/sgRNA_1_offtarget8.dna
- Figure 2-Figure Supplement3-Source Data1/sgRNA_1_offtarget9.dna
- Figure 2-Figure Supplement3-Source Data1/sgRNA_2_offtarget1.dna
- Figure 2-Figure Supplement3-Source Data1/sgRNA_2_offtarget10.dna
- Figure 2-Figure Supplement3-Source Data1/sgRNA_2_offtarget2.dna
- Figure 2-Figure Supplement3-Source Data1/sgRNA_2_offtarget3.dna
- Figure 2-Figure Supplement3-Source Data1/sgRNA_2_offtarget4.dna
- Figure 2-Figure Supplement3-Source Data1/sgRNA_2_offtarget5.dna
- Figure 2-Figure Supplement3-Source Data1/sgRNA_2_offtarget6.dna
- Figure 2-Figure Supplement3-Source Data1/sgRNA_2_offtarget7.dna
- Figure 2-Figure Supplement3-Source Data1/sgRNA_2_offtarget8.dna
- Figure 2-Figure Supplement3-Source Data1/sgRNA_2_offtarget9.dna
