# Supplementary material for: Combinatorial expression of γ-protocadherins regulates synaptic connectivity in the mouse neocortex
Source: eLife. 2024 Mar 12;12:RP89532. doi: 10.7554/eLife.89532 (PMC10932546; doi:10.7554/eLife.89532)
Supplement: Figure 2—figure supplement 3—source data 1. [file elife-89532-fig2-figsupp3-data1.zip › Figure 2-Figure Supplement3-Source Data1/legend for Figure 2-Figure Supplement3-Source Data1.txt]

Sanger sequencing result was included in the files
6 samples were used (named A, B, C, D, E, F)
A,E= Hetrozygotes, D,F= Homozygotes, B,C= WT littermates
Each genotype included 2 replicates.

The result of C,D,E were showed in the Fig.2-S3,4.
All the row data were showed here.
