# Supplementary material for: Combinatorial expression of γ-protocadherins regulates synaptic connectivity in the mouse neocortex
Source: eLife. 2024 Mar 12;12:RP89532. doi: 10.7554/eLife.89532 (PMC10932546; doi:10.7554/eLife.89532)
Supplement: Figure 3—figure supplement 1—source data 1. [file elife-89532-fig3-figsupp1-data1.zip]

Archive with 8 entries (6 files):
- Figure 3-Figure Supplement1-Source Data1/
- Figure 3-Figure Supplement1-Source Data1/matlab_code_for_simulation.m
- Figure 3-Figure Supplement1-Source Data1/Row image/
- Figure 3-Figure Supplement1-Source Data1/Row image/1.tif
- Figure 3-Figure Supplement1-Source Data1/Row image/2.tif
- Figure 3-Figure Supplement1-Source Data1/Row image/3.tif
- Figure 3-Figure Supplement1-Source Data1/Row image/4.tif
- Figure 3-Figure Supplement1-Source Data1/summary.xlsx
