# Supplementary material for: Combinatorial expression of γ-protocadherins regulates synaptic connectivity in the mouse neocortex
Source: eLife. 2024 Mar 12;12:RP89532. doi: 10.7554/eLife.89532 (PMC10932546; doi:10.7554/eLife.89532)
Supplement: Figure 3—figure supplement 1—source data 1. [file elife-89532-fig3-figsupp1-data1.zip › Figure 3-Figure Supplement1-Source Data1/matlab_code_for_simulation.m]

clear
cellnum=10000;
plasmid_kinds=6
observe=[0.9495,0.001121];
for k=1:10  %k can be changed for the test
    plasmid_eat_sigma=k;
    for i=2:30
    plasmid_eat_mu=i;
    express(:,1)=round(normrnd(plasmid_eat_mu,plasmid_eat_sigma,[cellnum,1]));
    express(find(express<0),1)=0;
    express(:,2)=1-(1-1./plasmid_kinds).^express(:,1);%the expression possibility of this isoform 
    express(:,3)=rand(1,cellnum);
    express(:,4)=ceil(express(:,2)-express(:,3));%binaryzation

    express(:,5)=(1./plasmid_kinds).^express(:,1);%the possibility of cells only express this isoform
    express(:,6)=rand(1,cellnum);
    express(:,7)=ceil(express(:,5)-express(:,6));

    for j=1:cellnum
        if express(j,1)==0
            express(j,8)=0;
        else
        possible_cell=randi(6,1,express(j,1));
        tab=tabulate(possible_cell);
        express(j,8)=sum(ceil(tab(:,2)./10000));
        end
    end
    result((k-1).*30+plasmid_eat_mu,1)=sum(express(:,4))./cellnum;
    result((k-1).*30+plasmid_eat_mu,2)=sum(express(:,7))./cellnum;
    plasmid_mean(i)=mean(express(:,8));
    end
end
result2=(result-repmat(observe,size(result,1),1))./(repmat(observe,size(result,1),1)); % find the zero point in the result2(each column),we find the zero point match well in the same row is x=18 k=6
