# Supplementary material for: Combinatorial expression of γ-protocadherins regulates synaptic connectivity in the mouse neocortex
Source: eLife. 2024 Mar 12;12:RP89532. doi: 10.7554/eLife.89532 (PMC10932546; doi:10.7554/eLife.89532)
Supplement: Figure 4—source data 1. [file elife-89532-fig4-data1.zip]

Archive with 2 entries (1 files):
- Figure 4-Source Data 1/
- Figure 4-Source Data 1/Fig.4D&S1 Electrophysiology data (pair recording).xlsx
